# Supplementary material for: Burden of rare genetic disorders in India: twenty-two years’ experience of a tertiary centre
Source: Orphanet J Rare Dis. 2024 Aug 13;19:295. doi: 10.1186/s13023-024-03300-z (PMC11323464; doi:10.1186/s13023-024-03300-z)
Supplement: Supplementary file 1 — Supplementary Material 1 [file 13023_2024_3300_MOESM1_ESM.xlsx]

## Sheet: List of genes
List of genes for which Sanger sequencing was performed
Gene name
HBB
CFTR
CYP21A2
FGFR3
GBA
GJB2
HEXA
HEXB
IDS
GALNS
OCA1
UGT1A1
AR
F9
MT-TK
MT-TL1
MT-COX3
MT-ND3

## Sheet: HBB
Primer Sequences for Sanger Sequencing
Gene	Exon/ Variant	Left primer	Right primer
HBB	1	ACGGCTGTCATCACTTAGAC	TGCCTATCAGAAACCCAAGAG
HBB	2	TGGATGAAGTTGGTGGTGAG	TCATTCGTCTGTTTCCCATTC
HBB	3	CAATCCAGCTACCATTCTGCT	TTTTCCCAAGGTTTGAACTAGC

## Sheet: CFTR
Primer Sequences for ARMS PCR and Sanger Sequencing
Gene	Exon/ Variant	Left primer	Right primer
CFTR	Delta F508	GCACCATTAAAGAAAATATCATCTT (Normal Left Primer) GCACCATTAAAGAAAATATCATTGG (Mutant Left Primer)	AGTTGGCATGCTTTGATGAC
CFTR	1	GGAGAAAGCCGCTAGAGCAAA	GTGGCTCTCTATTCAATCAGC
CFTR	2	TATTCCCTCCCAATCCCTTT	TGGGATTACAGGCATTAGCC
CFTR	3	CCATGAGATTTTGTCTCTATA	GAGTTGGATTCATCCTTTATA
CFTR	4	AAGAGTTTCACATATGGTATG	TGCCATTTATTTAATAGGCAT
CFTR	5	GAAGATAGTAAGCTAGATGAA	AATTGACCTTTCTTAGTTTCC
CFTR	6	TGCTCAGAACCACGAAGTGT	GCATAGAGCAGTCCTGGTTTTA
CFTR	7	TGGAATGAGTCTGTACAGCG	TGCATGAATATTGACAGAACT
CFTR	8	TATAGGCAGAAAGACTCTAGA	TCCTAGTATTAGCTGGCAACT
CFTR	9	TGGGTAATTCAGGGTTGCTT	CGCCATTAGGATGAAATCCA
CFTR	10	GGCCATGTGCTTTTCAAACT	TCGCCATGTGCAAGATACAG
CFTR	11	GCAGAGTACCTGAAACAGGA	CATTCACAGTAGCTTACCCA
CFTR	12	CAACTGTGGTTAAAGCAATAGTGT	GCACAGATTCTGAGTAACCATAAT
CFTR	13	CTTCTGCACCACTTTTGAGAA	GCTACATTCTGCCATACCAA
CFTR	14	TGGGATGTGATTCTTTCGACC	GGGAAGAGATATGTCCATTGC
CFTR	15	ACACTTAGATTCAAGTAATACT	CAGAAGCTAAGAACTATATGA
CFTR	16	GACCCAGGAACACAAAGCAAA	TTCCACTACCATAATGCTTGG
CFTR	17	GGTTAAGGGTGCATGCTCTTC	AAGCCAGCACTGCCATTA
CFTR	18	TCTGAATGCGTCTACTGTGA	GCAATAGACAGGACTTCAAC
CFTR	19	AGAAATAAATCACTGACACAC	CCATGTGTACTTTGTAATATAG
CFTR	20	TTTAACCAATGACATTTGTGA	TATCCGATTTCAAGGAAATTA
CFTR	21	TAGGAGAAGTGTGAATAAAG	GATACACAGTGACCCTCAATT
CFTR	22	GCCCGACAAATAACCAAGTG	TGCTTCAGGCTACTGGGATT
CFTR	23	CAGGATTGAAAGTGTGCAACA	CTATGAGAAAACTGCACTGGA
CFTR	24	TGTTCACAAGGGACTCCAAA	AGGGGTAGGTCCAGTCAAAA
CFTR	25	AGAGCCATGTGCCACGTATT	TCCACTGGGCAATTATTTCAT
CFTR	26	CCATGGTTGAAAAGCTGATTG	TGAGTAAAGCTGGATGGCTGT
CFTR	27	TTTCTGTCCCTGCTCTGGTC	ACTATTGCCAGGAAGCCATTT

## Sheet: CYP21A2
Primer Sequences for Sanger Sequencing
Gene	Exon/ Variant	Left primer	Right primer
CYP21A2	1	CTTGAGCTATAAGTGGCACC	ACCCTCTCCGTCACCTCC
CYP21A2	2	ATCTACAGGCTCCACCTTGG	TAAGACCAGCCTGGGCAGC
CYP21A2	3	GAAGGTCAGGCCCTCAGCTG	TACTGTGAGAGGCGAGGCTGA
CYP21A2	4,5	TGCACAGCGGCCTGCTGA	CCTACAACCCAGGGGTGTC
CYP21A2	6	GTGGAGGGAGAGGCTCCTT	AGAACCCGCCTCATAGCAAT
CYP21A2	7	CACTCTGTACTCCTCTCCCCA	TGGCCAGGTTGCTGGGAA
CYP21A2	8	TGGAGGCTGGGCAGCTGT	TGGAGTTAGAGGCTGGCCA
CYP21A2	9	GATGAGTGAGGAAAGCCCGA	ACCAGCCTCCACCACATT
CYP21A2	10	TGAACGCCTCCCCACCCA	AGGGGTTCGTACGGGAGCAATA
CYP21A2	Whole Gene	CCTTGCTTCTTGATGGGTGATC	GCCTCAATCCTCTGCAGCG

## Sheet: FGFR3
Primer Sequences for RFLP
Gene	Exon/ Variant	Left primer	Right primer
FGFR3	G1138A/G1138C	AGAGACCTTTGGCCCTTTTG	TGTAGGCCCCGGAGTCCT

## Sheet: GBA
Primer Sequences for RFLP and Sanger Sequencing
Gene	Exon/ Variant	Left primer	Right primer
GBA	L444P	CTGAACCCCGAAGGAGGACC	GGGCTTACGTCGCTGTAAGCTCACACCGGC
GBA	2	GGAGAGGGGCTTGCTTTTCA	GGAGGCAGAGGTTGGAATGA
GBA	3,4	CAAGGGGTGAGGAATTTTGA	CACCACTGCACTCCTGTCTC
GBA	5,6	TGGCCCTGACTCAGACACTA	CTGATGGAGTGGGCAAGATT
GBA	7	GGCTGTTCTCGAACTCCTGA	ATAGTTGGGTAGAGAAATCG
GBA	8	AGTTGCATTCTTCCCGTCAC	ATCATGGTTCCCCAGAGTTG
GBA	9	CAGCTGCCTCTCCCACAT	GTGTGCCTCTTCCGAGGTT
GBA	10,11	GAGAGCCAGGGCAGAGCCTC	CTCTTTAGTCACAGACAGCG

## Sheet: GJB2
Primer Sequences for RFLP and Sanger Sequencing
Gene	Exon/ Variant	Left primer	Right primer
GJB2	W24X	TCTTTTCCAGAGCAAACCGC	GACACGAAGATCAGCTGCAG
GJB2	EXON 2	TGCTTACCCAGACTCAGAGAA	CGACTGAGCCTTGACAGCTGA

## Sheet: HEXA
Primer Sequences for Sanger Sequencing
Gene	Exon/ Variant	Left primer	Right primer
HEXA	1	CTCACCTGACCAGGGTCTCA	CTCCTGATTGAACCGTAGTCCTA
HEXA	2	GCTTCTAATGGCAGGTTGGC	AAGACAGGGAACAGGATGGT
HEXA	3	GAATATCTGGTCTATAATCTGAG	TGAGCAGGGACTGGGCCACT
HEXA	4	TCTGCTACATTGAGAACCTTCC	GATCCAACCCCAGAGATGAA
HEXA	5	ATCTCCCTGTGCCCCCATAGTAA	TGCTCCATCACCCTAGAACTCTTA
HEXA	6	TGAAACCGGAGAGACTGTGATG	GCCACAGCCAGATTCAGACATTG
HEXA	7	GCTAGCTTTCAGGAAGTGTGAACC	TAACAAGCAGAGTCCCTCTGGT
HEXA	8	TGCGTGGGGGTTTATGTATT	GCTAACTTCTATTCTGAGTAAGCAAC
HEXA	9	CAGGCATTAGGCTTTCAGGATGTT	CAAGCAGGGCCTGACTCGGTATG
HEXA	10	GTCTAGAACCCATCTGAGCTAAG	AAGCCCAATCCAAACCAGGAGGA
HEXA	11	CCAGGAATCTCCTCAGCTTTGTGT	AGCCTCCTTTGGTTAGCAAGG
HEXA	12	AGTTACCCCACCATCACCAGACTG	TTGGGTCTCTAAGGGAGAATCCT
HEXA	13	ACCTTTGCAGGGAATACAGGGC	TGTCTTCCTCTCTCTAAGGGGTTC
HEXA	14	TGACTGGTGTGAAAAGTGTTGCTG	CCTTTCTCTCCAAGCACAGG

## Sheet: HEXB
Primer Sequences for Sanger Sequencing
Gene	Exon/ Variant	Left primer	Right primer
HEXB	1	TGGAGGAAATTCTCGAGGTG	AAGAGCGTGGGTTCAGTCC
HEXB	2	GGACTTACAATGGGCAGCAT	TGGTTCCTAGCATGGAGTCAG
HEXB	3	AGGTCATGTGCTTGGGAGAA	AGGATCTAAGGCGGCAAAGT
HEXB	4	TTGCCTTACCTGGTTATGAGTC	GGGGAAATGAAATCTTCAGG
HEXB	5	TCCCCAGATATTTGTCTTAGCC	CAAATTCCCCTGTTCCAAAC
HEXB	6	CAATGGAGTGAGACCCTGTC	CGATTTACACTTCCCCAAGA
HEXB	7	ACAATTTCCAGGATCAAATCTACG	GGTGACAGAACAAGACTCCA
HEXB	8	CAGGATTCAGGAAACCCTTC	TGGTCTTGAACTCCTGACCTC
HEXB	9	TCTGCACAACTGATGTTAGGC	TGGGTATTGCCTCCTTTAGTG
HEXB	10	TCCCAACTTGAGCTGCTTCT	GGAACTATGAGGTCCAAAGTGG
HEXB	11	TCACATGGCACTAACTCTGAAG	GGTGGGAGGTTAGGGAAGAA
HEXB	12	CTAACCACGGGCAAGAAATG	TTGCCCGAGGCCTAAAAT
HEXB	13	TTAAGGTGCCTTAGCTTTCCT	GCAACTCAAGATGGAGTTCTAAGT
HEXB	14	GAACTCCATCTTGAGTTGCTTT	GCTTGTCTCACAAGAAAGATGC

## Sheet: IDS
Primer Sequences for Sanger Sequencing
Gene	Exon/ Variant	Left primer	Right primer
IDS	1	CTGTGTTGCGCAGTCTTCAT	TGGTAGGAGAGAGGAAGGGTAA
IDS	2	CAGCCTTGGGCCTCTTAGTA	TAACAAGATGTCCCGCACAA
IDS	3	GCTCTGCATGACTCAGCTACC	GCACTGACTAGCGAGGGACT
IDS	4	GTTCCACTTGCCCATTTGTT	ACCAGCTTCACAGAACATGC
IDS	5	CGTGAAGGGCTGATTATGTG	ATGTAGCCACCTTCCCTGTG
IDS	6	ACGTGGGGAATGCTAGTGAG	GGTGGAGTTGTGTCTACTGAGAA
IDS	7	AAGGGCATCAACTAAGGGGTA	CAAAAGAGAACACACCCATGTT
IDS	8	GGTGATGAGTTTCTACTTCCTCTG	CCCCAAAGCCTATGATTCAA
IDS	9 Set1	CATATGGAGCCCAGACAGGT	TGAAGCCAACCCACACAGTA
IDS	9 Set2	GTGCAGAGAAGGCAAGAACC	TAACTAGCCCTCAGGCTGCT

[truncated: 9 more sheets: GALNS, OCA1, UGT1A1, AR, F9, MT-TK, MT-TL1, MT-COX3, MT-ND3]
