# Supplementary material for: Burden of rare genetic disorders in India: twenty-two years’ experience of a tertiary centre
Source: Orphanet J Rare Dis. 2024 Aug 13;19:295. doi: 10.1186/s13023-024-03300-z (PMC11323464; doi:10.1186/s13023-024-03300-z)
Supplement: Supplementary file 2 — Supplementary Material 2 [file 13023_2024_3300_MOESM2_ESM.xlsx]

## Sheet: sheet
Number of cases (N)	Cardiological	Congenital hearing loss	Dermatological	Endocrine	Hepatic disorders	Immunological	Inborn errors of metabolism	Mitochondrial	Ophthalmic	Pulmonary	Nephrological	Hematological	NMND	Musculoskeletal	Total
State
Gujarat	3	20	22	17	8	4	549	9	18	52	13	99	755	34	1603
Maharashtra	2	8	8	3	5		679	1	2	10	2	14	85	8	827
Tamil Nadu		1					87			2					90
Rajasthan					2		30	2				33	14		81
Karnataka							217						8	1	226
Kerala							155			8		1	7		171
Chattisgarh							16			3			12		31
Telangana							31						1		32
Madhya Pradesh												1			1
Andhra Pradesh							3								3
Uttar Pradesh							14						1		15
Punjab							162						1		163
Haryana													1		1
Delhi							46								46
Bihar							1								1
West Bengal							1					1			2
Odisha							1								1
Total cases	5	29	30	20	15	4	1992	12	20	75	15	149	885	43	3294
