# Supplementary material for: Burden of rare genetic disorders in India: twenty-two years’ experience of a tertiary centre
Source: Orphanet J Rare Dis. 2024 Aug 13;19:295. doi: 10.1186/s13023-024-03300-z (PMC11323464; doi:10.1186/s13023-024-03300-z)
Supplement: Supplementary file 3 — Supplementary Material 3 [file 13023_2024_3300_MOESM3_ESM.xlsx]

## Sheet: Disease under NMND
Sr no	Age	Gender	NMD group	Disease name	OMIM	Gene	Transcript ID	Variant	Location	Zygosity	Classification	Inheritance
1	15Y	F	Congenital myasthenic syndrome	Congenital myasthenic syndrome - 4A	#605809	CHRNE	ENST00000293780.4)	c.-332_314del	Exons-1,2,3, 4(partial)	Homozygous	Pathogenic	AR
2	31Y	F	Congenital myasthenic syndrome	Congenital myasthenic syndrome - 4A	#605809	CHRNE	ENST00000649488.2	c.1327del (p.Glu443LysfsTer64)	Exon 12	Homozygous	Pathogenic	AR
3	11 Y	M	Congenital myasthenic syndrome	Congenital myasthenic syndrome - 4A	#605809	CHRNE	ENST00000649488.2	c.130dup (p.Glu44GlyTer3)	Exon 2	Homozygous	Pathogenic	AR
4	8Y	M	Congenital myopathy	Congenital Myopathy 1A	#117000	RYR1	ENST00000359596.8	c.8518C>T (p.Arg2840Trp)	Exon 54	Heterozygous	Likely Pathogenic	AD/AR
5	1D	M	Congenital myopathy	Congenital Myopathy 1A	#117000	RYR1	ENST00000359596.8	c.1883G>A (p.Arg628His)	Exon 14	Heterozygous	Likely Pathogenic	AD/AR
6	4 Y	F	Congenital myopathy	Congenital Myopathy 1B	#255320	RYR1	ENST00000359596.8	c.10958T>A (p.Phe3653Tyr)	Exon 75	Homozygous	VUS	AR
7	28Y	F	Congenital myopathy	Congenital myopathy 6 with ophthalmoplegia	#605637	MYH2	ENST00000397183.6	c.4352del (p.Lys1451SerFsTer40)	Exon 31	Heterozygous	VUS	AD/AR
8	38Y	M	Distal myopathy	Nonaka myopathy	#605820	GNE	ENST00000396594.7	c.490_491dup (p.Glu165LeuFsTer18) c.2179G>A (p.Val727Met)	Exon 12 Exon 3	Compound heterozygous	Pathogenic Likely pathogenic	AR
9	60Y	F	Distal myopathy	Nonaka myopathy	#605820	GNE	NM_001128227	c.2179G>A (p.Val727Met) c.478C>T (p.Arg160Ter)	Exon 12 Exon 3	Homozygous	Pathogenic	AR
10	27Y	M	Distal myopathy	Nonaka myopathy	#605820	GNE	NM_001128227	c.2179G>A (p.Val727Met) c.478C>T (p.Arg160Ter)	Exon 12 Exon 3	Homozygous	Pathogenic	AR
11	23 Y	M	Distal myopathy	Nonaka myopathy	#605820	GNE	NM_001128227	c.2179G>A (p.Val727Met) c.478C>T (p.Arg160Ter)	Exon 12 Exon 3	Homozygous	Pathogenic	AR
12	25Y	M	Distal myopathy	Nonaka myopathy	#605820	GNE	NM_001128227	c.2179G>A (p.Val727Met)	Exon 12	Homozygous	Pathogenic	AR
13	38Y	F	Distal myopathy	Nonaka myopathy	#605820	GNE	NM_001128227	C.97 G>T(E33X) C.2179 G>A (V727M)	Exon 2 Exon 12	Compound heterozygous	Pathogenic	AR
14	38Y	F	Distal myopathy	Nonaka myopathy	#605820	GNE	NM_001128227	C.1985C>T (P.ALA662VAL) C.224T>C (P.VAL75ALA)	Exon 11 Exon 2	Compound heterozygous	Pathogenic	AR
15	29Y	F	Distal myopathy	Nonaka myopathy	#605820	GNE	NM_001128227	C.2179G>A (p.Val696Met) C.1375G>T ( p.Glu459Ter)	Exon 12 Exon 8	Compound heterozygous	Pathogenic	AR
16	36Y	M	Distal myopathy	Nonaka myopathy	#605820	GNE	ENST00000396594.7	c.478C>T (p.ARG160TER)	Exon 3	Heterozygous	-	AD
17	2Y	M	Hereditary ataxia	Spastic ataxia 5, autosomal recessive	#614487	AFG3L2	ENST00000269143	c.1951A>G (p.R651G)	Exon 15	Homozygous	VUS	AR
18	26 Y	M	Hereditary cardiomyopathy	Distal Myopathy 4 and Myofibrillar Myopathy 5	#614065, #609524	FLNC	ENST00000325888.8	c.6200G>A (p.Arg2067His)	Exon 37	Heterozygous	VUS	AD
19	42 Y	M	Hereditary cardiomyopathy	Myofibrillar myopathy-1	#601419	DES	ENST00000373960.4	c.1360C>T (p.Arg454Trp)	Exon 8	Heterozygous	VUS	AD/AR
20	40Y	M	Hereditary motor and sensory neuropathy	Charcot-Marie-Tooth disease type 2CC	#616924	NEFH	ENST00000310624	c.3057dup (p.Lys1020GluFsTer43)	Exon 4	Heterozygous	Pathogenic	AD
21	14Y	F	Hereditary motor and sensory neuropathy	Charcot-Marie-Tooth disease type 2K	#607831	GDAP1	ENST00000220822.12	c.358C>T (p.Arg120Trp)	Exon 3	Heterozygous	Pathogenic	AD
22			Hereditary motor and sensory neuropathy	Giant axonal neuropathy-3	#256850	GAN	ENST00000648994.2	c.484C>T (p.Arg162Ter)	Exon 3	Homozygous	Pathogenic	AR
23	34Y	M	Hereditary paraplegia	Spastic Paraplegia 11	#604360	SPG11	ENST00000261866.12	c.2146C>T (p.Gln716Ter)	Exon 11	Homozygous	Pathogenic	AR
24	18Y	M	Hereditary paraplegia	Spastic Paraplegia 11	#604360	SPG11	ENST00000261866	c.267G>A(p.Trp89Ter)	Exon 2	Homozygous	Pathogenic	AR
25	18 Y	M	Hereditary paraplegia	Spastic Paraplegia 11	#604360	SPG11	ENST00000261866	c.267G>A(p.Trp89Ter)	Exon 2	Homozygous	Pathogenic	AR
26	18 Y	M	Hereditary paraplegia	Spastic Paraplegia 11	#604360	SPG11	ENST00000261866.12	c.5528del (p.Phe1843SerFsTer7) and c.267G>A (p.Trp89Ter)	Exon 30 and Exon 2	Compound Heterozygous	Pathogenic	AR
27	4Y	F	Hereditary paraplegia	Spastic Paraplegia 47	#614066	AP4B1	ENST00000369569.6	c.1317dup (p.Ile440TyrfsTer13)	Exon 8	Homozygous	Pathogenic	AR
28	27Y	M	Hereditary paraplegia	Spastic Paraplegia 11	#604360	SPG11	ENST00000261866	c.733_734del (p.Met245ValFsTer2)	Exon 2	Homozygous	Likely Pathogenic	AR
29	25Y	M	Hereditary paraplegia	Spastic Paraplegia 11	#604360	SPG11	ENST00000261866.7	c.442+5G>T (splice site)	Intron 2	Homozygous	VUS	AR
30	26 Y	F	Hereditary paraplegia	Spastic paraplegia 28	#609340	DDHD1	ENST00000673822.2	c.65_67dup (p.Gly22dup) and c.340T>C (p.Ser114Pro)	Exon 1	Compound Heterozygous	VUS	AR
31	19Y	M	Hereditary paraplegia	Spastic paraplegia 43, autosomal recessive Neurodegeneration with Brain Iron Accumulation - 4 (NBIA4)	#615043	C19orf12	ENST00000392278.2	c.79T>C (p.Ser27Pro)	Exon 2	Homozygous	VUS	AR
32	10Y	M	Hereditary paraplegia	Spastic paraplegia 43, autosomal recessive Neurodegeneration with Brain Iron Accumulation - 4 (NBIA4)	#615043	C19orf12	ENST00000392278.2	c.277C>A (p.Pro93Thr)	Exon 3	Homozygous	VUS	AR
33	36 Y	M	Hereditary paraplegia	Spastic paraplegia 43, autosomal recessive Neurodegeneration with Brain Iron Accumulation - 4 (NBIA4)	#615043	C19orf12	ENST00000392278.2	c.365T>C (p.Val122Ala)	Exon 3	Homozygous	VUS	AR
34	3Y	F	Hereditary paraplegia	Spastic Paraplegia 63 Pontocerebellar hypoplasia, type 9	#615686	AMPD2	ENST00000369840.7	c.2158G >T (p.Val720Phe)	Exon 16	Homozygous	Likely Pathogenic	AR
35	10Y	M	Ion-channel muscle disease	Developmental and Epileptic Encephalopathy 69	#618285	CACNA1E	ENST00000367573.7	c.6248G>A (p.Arg2083Gln)	Exon 47	Heterozygous	VUS	AD
36	11M	M	Ion-channel muscle disease	Early Infantile Epileptic Encephalopathy		CACNA1A	ENST00000360228.5	c.4043G>A (p.Arg11348Gln)	Exon 25	Heterozygous	Pathogenic	AD
37	30Y	M	Ion-channel muscle disease	Hypokalemik periodic paralysis type I	#170400	CACNA1S	ENST00000362061	c.1583G>A (p.Arg528His)	Exon 11	Heterozygous	Likely Pathogenic	AD
38	61Y	F	Motor neuron disease	Alzheimer disease-3	#607822	PSEN1	ENST00000324501.5	c.517_519del (p.Leu174Del)	Exon 6	Heterozygous	VUS	AD
39	58Y	M	Motor neuron disease	Alzheimer disease-3	#607822	PSEN1	ENST00000324501.5	c.551A>G (p.Glu184Gly)	Exon 7	Heterozygous	VUS	AD
40	23Y	M	Motor neuron disease	Ataxia-telangiectasia	#208900	ATM	ENST00000278616.8	c.590G>A (p.Gly197Glu)	Exon 6	Homozygous	Likely Pathogenic	AR
41	29Y	M	Motor neuron disease	Ataxia-telangiectasia	#208900	ATM	ENST00000278616.8	c.590G>A (p.Gly197Glu)	Exon 6	Homozygous	Likely Pathogenic	AR
42	39 Y	F	Motor neuron disease	Brain small vessel disease-1 or pontine microangiopathy and leukoencephalopathy		COL4A1	ENST00000375820.10	c.*32G>A (3’ UTR)	3' UTR	Heterozygous	Likely Pathogenic	AD
43	50Y	M	Motor neuron disease	Dystonia 1	#128100	DYT1	ENST00000351698.5	c.138C>T (F46F)	Exon 1	Heterozygous	VUS	AD
44	9Y	F	Motor neuron disease	Dystonia 6	#602629	THAP1	ENST00000254250.3	c.427A>G (p.Met143Val)	Exon 3	Heterozygous	VUS	AD
45	3.5Y	F	Motor neuron disease	Amyotrophic lateral sclerosis 2, juvenile	#205100	ALS2	ENST00000264276.6	c.3415C>T (p.Arg1139Ter)	Exon 21	Homozygous	Pathogenic	AR
46	13Y	M	Motor neuron disease	Dystonia 1	#128100	DYT1	ENST00000351698.5	c.904-906 DEL	Exon 5	Heterozygous	Pathogenic	AD
47	28Y	F	Motor neuron disease	Parkinson disease-14	#612953	PLA2G6	ENST00000332509	c.1894C>T (p.Arg632Trp)	Exon 14	Homozygous	Pathogenic	AR
48	28Y	F	Motor neuron disease	Parkinson disease-14	#612953	PLA2G6	ENST00000332509	c.1894C>T (p.Arg632Trp)	Exon 14	Homozygous	Pathogenic	AR
49	25Y	F	Motor neuron disease	Juvenile Parkinson disease-2	#600116	PARK2	(ENST00000366898.1)	c.1076G>A (p.Gly359Asp)	Exon 9	Heterozygous	VUS	AR
50	46Y	M	Motor neuron disease	Juvenile Parkinson disease-2	#600116	PARK2	(ENST00000366898.1)	C.1301T>C (P.MET434THR)	Exon 12	Heterozygous	VUS	AR
51	63Y	M	Motor neuron disease	Kennedy disease	#313200	AR		CAG REPEATS	-		-	XLR
52	69Y	M	Motor neuron disease	Kennedy disease	#313200	AR		CAG REPEATS	-		-	XLR
53	7 Y	M	Motor neuron disease	Alexander disease	#203450	GFAP	ENST00000639277.1	c.262C>T (p.Arg88Cys)	Exon 1	Heterozygous	Pathogenic	AD
54	6Y	M	Motor neuron disease	Parkinson disease-14	#612953	PLA2G6	ENST00000332509	c.1894C>T (p.Arg632Trp)	Exon 14	Homozygous	Likely Pathogenic	AR
55	4Y	M	Motor neuron disease	Parkinson disease-14	#612953	PLA2G6	ENST00000332509	c.1894C>T (p.Arg632Trp)	Exon 14	Homozygous	Likely Pathogenic	AR
56	23Y	M	Motor neuron disease	Parkinson disease-14	#612953	PLA2G6	ENST00000332509	c.2222G>A (p.Arg741Gln)	Exon 16	Homozygous	Likely Pathogenic	AR
57	26 Y	M	Muscular dystrophy	Duchenne muscular dystrophy	#310200	DMD	ENST00000357033.9	c.(6438+1_6439-1)_(6912+1_6913-1)del	Exons 45-47	Hemizygous	Pathogenic	XLR
58	44 Y	M	Muscular dystrophy	Duchenne muscular dystrophy	#310200	DMD	ENST00000357033.9	c.(4845+1_4846-1)_(6438+1_6439-1)dup	Exon 35 to 44	Hemizygous	Pathogenic	XLR
59	11Y	M	Muscular dystrophy	Duchenne muscular dystrophy	#310200	DMD	ENST00000357033.9	c.829C>T (p.gln277ter)	Exon-8	Hemizygous	Pathogenic	XLR
60		M	Muscular dystrophy	Duchenne muscular dystrophy	#310200	DMD	ENST00000357033.9	c.10108C>T	Exon 70	Hemizygous	Pathogenic	XLR
61	8Y	M	Muscular dystrophy	Duchenne muscular dystrophy	#310200	DMD	ENST00000357033.9	c.96del (p.phe32leufster20)	Exon-3	Hemizygous	Pathogenic	XLR
62	3.5Y	M	Muscular dystrophy	Duchenne muscular dystrophy	#310200	DMD	ENST00000357033.9	c.8390+1G>A (5'splice site)	Intron-56	Hemizygous	Pathogenic	XLR
63	8Y	M	Muscular dystrophy	Duchenne muscular dystrophy	#310200	DMD	ENST00000357033.9	c.4729C>T (p.Arg1577Ter)	Exon-34	Hemizygous	Pathogenic	XLR
64	7Y	M	Muscular dystrophy	Duchenne muscular dystrophy	#310200	DMD	ENST00000357033.9	c.8414-8430 del (p.Asp2805Alafster16)	Exon-57	Hemizygous	Pathogenic	XLR
65	5Y	M	Muscular dystrophy	Duchenne muscular dystrophy	#310200	DMD	ENST00000357033.9	c.1663C>T (p.Gln555Ter)	Exon-14	Hemizygous	Pathogenic	XLR
66	5Y	M	Muscular dystrophy	Duchenne muscular dystrophy	#310200	DMD	ENST00000357033.9	c.6615-2A>G	Intron 45	Hemizygous	Pathogenic	XLR
67	6Y	M	Muscular dystrophy	Duchenne muscular dystrophy	#310200	DMD	ENST00000357033.9	c.5530C>T (p.Arg1844Ter)	Exon-39	Hemizygous	Pathogenic	XLR
68	6Y	M	Muscular dystrophy	Duchenne muscular dystrophy	#310200	DMD	ENST00000357033.9	c.8668+1G>A (5 splice site)	Intron 58	Hemizygous	Pathogenic	XLR
69		M	Muscular dystrophy	Duchenne muscular dystrophy	#310200	DMD	ENST00000357033.9	c.6485T>A	Exon 45	Hemizygous	Pathogenic	XLR
70	10 Y	M	Muscular dystrophy	Duchenne muscular dystrophy	#310200	DMD	ENST00000357033.9	c.2458del	Exon 20	Hemizygous	Pathogenic	XLR
71	50Y	M	Muscular dystrophy	Bethlem Myopathy - 1/ Collagen type-VI related myopathy	#620726	COL6A3	ENST00000295550.9	c.3700G>A (p.Val1234Met)	Exon 9	Heterozygous	VUS	AD/AR
72	26Y	F	Muscular dystrophy	Bethlem Myopathy - 1/ Collagen type-VI related myopathy	#620726	COL6A3	ENST00000295550.9	c.3700G>A (p.Val1234Met)	Exon 9	Heterozygous	VUS	AD/AR
73	5.4Y	M	Muscular dystrophy	Bethlem Myopathy - 1/ Collagen type-VI related myopathy	#620726	COL6A3	ENST00000295550.9	c.3844G>G/A (P.V1282M )	Exon 9	Heterozygous	VUS	AD/AR
74	3.5 Y	F	Muscular dystrophy	Emery-Dreifuss muscular dystrophy 4	#612998	SYNE1	ENST00000367255.5	c.23288A>G (p.Glu7763Gly)	Exon 128	Heterozygous	VUS	AD
75	1.5Y	F	Muscular dystrophy	Emery-Dreifuss muscular dystrophy 4,Dilated cardiomyopathy-1A / Myofibrillar myopathy with early respiratory failure-9 nd dilated cardiomyopathy-1G , Emery-Dreifuss muscular dystrophy-2/3, Congenital muscular dystrophy		LMNA	ENST00000368300	c.89_91del	Exon 1	Heterozygous	VUS	AD/AR
76	10Y	F	Muscular dystrophy	Emery-Dreifuss muscular dystrophy 4 Dilated cardiomyopathy-1A / Myofibrillar myopathy with early respiratory failure-9 nd dilated cardiomyopathy-1G , Emery-Dreifuss muscular dystrophy-2/3, Congenital muscular dystrophy		LMNA	ENST00000368300.4	c.746G>A (p.Arg249Gln)	Exon 4	Heterozygous	VUS	AD/AR
77	42Y	F	Muscular dystrophy	Emery-Dreifuss muscular dystrophy 5	#612999	SYNE2	ENST00000555002.6	c.6503G>A(p.Gly2168Asp)	Exon 43	Heterozygous	Likely Pathogenic	AD
78	11 Y	F	Muscular dystrophy	Emery-Dreifuss Muscular dytsrophy 5.	#612999	SYNE2	ENST00000555002.6	c.7387A>G (p.Thr2463Ala)	Exon 47	Heterozygous	VUS	AD
79	27Y	M	Muscular dystrophy	Facioscapulohumeral muscular dystrophy 1		FSHD	-	Short fragments of D4Z4 locus (FSHD1 repeat) of 37kb & 34kb	-	Heterozygous	-	AD
80	55.8 Y	F	Muscular dystrophy	Emery-Dreifuss muscular dystrophy 4 Dilated cardiomyopathy-1A / Myofibrillar myopathy with early respiratory failure-9 nd dilated cardiomyopathy-1G , Emery-Dreifuss muscular dystrophy-2/3, Congenital muscular dystrophy		LMNA	ENST00000368300.4	c.1229_1230del (p.Gln410ArgfsTer15)	Exon 7	Heterozygous	Pathogenic	AD
81	10Y	M	Muscular dystrophy	Muscular dystrophy, limb-girdle, autosomal recessive 23	#618138	LAMA2	ENST00000421865.3	c.2749+4_2749+15del (5' splice site) c.8366T>C (p.Ile278Thr)	Intron 19 Exon 60	Compound heterozygous	Pathogenic	AR
82	59 Y	M	Myotonic syndrome	Myotonic Dystrophy type 2	#602668	CNBP	-	Expanded CTG repeats	-	Heterozygous	Pathogenic	AD
83	4 Y	M	Neurodevelopmental disorder	Arboleda- Tham syndrome	# 616268	KAT6A	ENST00000265713.8	c.3670_3672del (p.Lys1224del)	Exon 17	Heterozygous	VUS	AD
84	3.5 Y	M	Neurodevelopmental disorder	Asadollahi-Rauch syndrome		MED13L	ENST00000281928.9	c.6431T>A (p.Leu2144His)	Exon 30	Heterozygous	VUS	AD
85	2 Y	M	Neurodevelopmental disorder	Baraitser-Winter syndrome-2	#614583	ACTG1	ENST00000573283.7	c.484A>G (p.Thr162Ala)	Exon 4	Heterozygous	VUS	AD
86	16Y	F	Neurodevelopmental disorder	Baraitser-Winter syndrome-2	#614583	ACTG1	ENST00000681052.1	c.786C>G (p.Phe262Leu)	Exon 3	Heterozygous	VUS	AD
87	3Y	F	Neurodevelopmental disorder	Basal-Vanagait-Smirin-Yosef Syndrome	#616449	MED25	ENST00000312865.6	c.518T>C (p.Ile173Thr)	Exon 5	Homozygous	VUS	AR
88	10 Y	F	Neurodevelopmental disorder	Cortical dysplasia, complex, with other brain malformations 13	#614563	DYNC1H1	ENST00000360184.10	c.667C>T (p.Arg223Cys)	Exon 4	Heterozygous	VUS	AD
89	8Y/F	F	Neurodevelopmental disorder	Developmental and epileptic encephalopathy 18	#615476	SZT2	ENST00000562955	c.2086C>T (p.Arg696Trp)	Exon 15	Heterozygous (2nd variant not found)	VUS	AR
90	4.7 Y	F	Neurodevelopmental disorder	Developmental and epileptic encephalopathy 2	#300672	CDKL5	ENST00000379989.6	c.913C>T (p.Arg305Cys)	Exon 12	Heterozygous	VUS	XLD
91	10 Y	M	Neurodevelopmental disorder	Developmental and epileptic encephalopathy 24, Generalized epilepsy with febrile seizures plus, type 10	#615871	HCN1	NM_021072.4	c.928C>T (p.His310Tyr)	Exon 3	Heterozygous	VUS	AD
92	4 Y	F	Neurodevelopmental disorder	Developmental and Epileptic Encephalopathy 26	#616056	KCNB1	ENST00000371741.6	c.946G>A (p.Gly316Ser)	Exon 2	Heterozygous	Likely Pathogenic	AD
93	9 Y	M	Neurodevelopmental disorder	Developmental and epileptic encephalopathy 31	#616346	DNM1	ENST00000628346.2	c.1456A>G (p.Met486Val)	Exon 12	Heterozygous	VUS	AD
94	4 Y	M	Neurodevelopmental disorder	Developmental and epileptic encephalopathy 50	#616457	CAD	NM_004341.3	c.587G>A (p.Arg196His) c.491G (p.Gly164)	Exon 5 Intron 35	Compound Heterozygous	VUS	AR
95	11M	M	Neurodevelopmental disorder	Developmental and epileptic encephalopathy 81	#618663	DMXL2	ENST00000560891.6	c.732C>G (p.Ser244Arg)	Exon 7	Homozygous	VUS	AR
96	9 Y	M	Neurodevelopmental disorder	Developmental and epileptic encephalopathy 98	#619605	ATP1A2	ENST00000361216.8	c.151C>T ( p.Arg51Cys)	Exon 3	Heterozygous	VUS	AD
97	1.1 Y	F	Neurodevelopmental disorder	Developmental and epileptic encephalopathy-4	#612164	STXBP1	ENST00000373299.5	c.1061G>A (p.Cys354Tyr)	Exon 13	Heterozygous	Likely Pathogenic	AD
98	12Y	M	Neurodevelopmental disorder	Dravet syndrome	#607208	SCN1A	ENST00000303395	c.505 T>C (p.Ser169Pro)	Exon 6	Heterozygous	Likely Pathogenic	AD
99	3.5Y	M	Neurodevelopmental disorder	Dravet syndrome	#607208	SCN1A	ENST00000303395	c.5351T>A (p.Val1784Asp)	Exon 26	Heterozygous	VUS	AD
100	19Y	F	Neurodevelopmental disorder	Dravet syndrome	#607208	SCN1A	ENST00000303395	c.602+1G>A	Intron 4	Heterozygous	VUS	AD
101	8Y	F	Neurodevelopmental disorder	Dravet syndrome	#607208	SCN1A	ENST00000303395	c.1662G>A (p.Gln554(=))	Exon 10	Heterozygous	VUS	AD
102	5 Y	M	Neurodevelopmental disorder	Dravet syndrome	#607208	SCN1A	ENST00000303395	c.1037C>T (p.Pro346Leu)	Exon 10	Heterozygous	Likely Pathogenic	AD
103	21Y	M	Neurodevelopmental disorder	Dyskinesia with orofacial involvement, autosomal dominant	#606703	ADCY5	ENST00000462833.5	c.237_239del (p.Asp80Ter)	Exon 1	Heterozygous	VUS	AD
104	29Y	F	Neurodevelopmental disorder	Dystonia 30	#619291	VPS16	ENST00000380445.3	c.1557C>G (p.Tyr519Ter)	Exon 16	Heterozygous	Likely Pathogenic	AD
105	80 Y	F	Neurodevelopmental disorder	Dystonia 30	#619291	VPS16	ENST00000380445.8	c.784C>T (p.Arg262Trp)	Exon 8	Heterozygous	VUS	AD
106	12 Y	M	Neurodevelopmental disorder	Dystonia, dopa-responsive, due to sepiapterin reductase deficiency	#612716	SPR	ENST00000234454.6	c.287A>G (p.His96Arg)	Exon 3	Heterozygous	VUS	?AD
107	3 Y	M	Neurodevelopmental disorder	Intellectual developmental disorder 51	#617788	KMT5B	ENST00000304363.9	c.550A>G (p.Ile184Val)	Exon 6	Heterozygous	VUS	AD
108	2Y	M	Neurodevelopmental disorder	Intellectual developmental disorder with microcephaly 44	#617061	TRIO	(ENST00000344204.9)	c.3559A>G (p.Ile1187Val)	Exon 21	Heterozygous	VUS	AD
109	3.5 Y	M	Neurodevelopmental disorder	Intellectual developmental disorder with seizures and language delay	#619000	SETD1B	ENST00000604567.6	c.89G>A (p.Arg30Lys) in Exon 2	Exon 2	Heterozygous	VUS	AD
110	4 Y	F	Neurodevelopmental disorder	Intellectual developmental disorder-5	#611091	NSUN2	ENST00000264670.11	c.(359+1_360-1)_(1323+1_1324-1) del	Exon 4-12	Homozygous	Likely pathogenic	AR
111	3 Y	M	Neurodevelopmental disorder	Intellectual developmental disorder, 26	#615834	AUTS2	ENST00000615871.4	c.2C>A (p.Pro1?)	Exon 2	Heterozygous	VUS	AD
112	30Y	F	Neurodevelopmental disorder	Leukoencephalopathy with vanishing white matter	#603896	EIF2B1	ENST00000424014	c.439 C>T (p.Arg147Ter)	Exon 5	Heterozygous	Likely Pathogenic	AR
113	40Y	M	Neurodevelopmental disorder	Leukoencephalopathy with vanishing white matter	#603896	EIF2B1	ENST00000424014.2	c.824A>G (p.Tyr275Cys) c.439C>T (p.Arg147Ter)	Exon 9 Exon 5	Compound Heterozygous	Likely Pathogenic VUS	AR
114	8 M	M	Neurodevelopmental disorder	Lissencephaly-1 and subcortical band heterotopia	#607432, #607432	PAFAH1B1	ENST00000397195.10	g.2591654_2687615del	Chr17	Heterozygous	Likely Pathogenic	AD
115	1.1 M	F	Neurodevelopmental disorder	Aicardi-Goutières syndrome type-3 / Aicardi-Goutières syndrome type-1	#610329	RNASEH2C	ENST0000052761.1	c.205C>T (p.Arg69Trp)	Exon 2	Homozygous	Pathogenic	AR
116	1 Y	M	Neurodevelopmental disorder	Aicardi-Goutières syndrome type-3 / Aicardi-Goutières syndrome type-2	#610329	RNASEH2C	ENST0000052761.1	c.205C>T (p.Arg69Trp)	Exon 2	Homozygous	Pathogenic	AR
117	3.5 Y	F	Neurodevelopmental disorder	Cortical dysplasia, complex, with other brain malformations 14A, (bilateral frontoparietal)	#606854	ADGRG1	ENST00000562631.7	c.1408C>T (p.Arg470Ter)	Exon 11	Homozygous	Pathogenic	AR
118	25Y	F	Neurodevelopmental disorder	Marfan Lipodystrophy Syndrome	#616914	FBN1	ENST00000316623.5	c.4162C>T (p.Arg1388Cys)	Exon 34	Heterozygous	VUS	AD
119	1Y	F	Neurodevelopmental disorder	Mega-corpus-callosum syndrome with cerebellar hypoplasia and cortical malformations	#618273	MAST1	ENST00000251472.9	c.4093G>A (p.Gly1365Ser)	Exon 26	Heterozygous	VUS	AD
120	18Y	F	Neurodevelopmental disorder	Mental retardation		PIGG	ENST00000453061	c.1803T>A (p.Cys610Ter)	Exon 9	Homozygous	Likely Pathogenic	AR
121	7Y	F	Neurodevelopmental disorder	Mental retardation-42		PGAP1	ENST00000354764	c.2286+5G>A	Intron 23	Homozygous	VUS	AR
122	6Y	F	Neurodevelopmental disorder	Developmental and epileptic encephalopathy 85, with or without midline brain defects	#301044	SMC1A	ENST00000322213	c.2035G>T (p.Glu679Ter)	Exon 12	Heterozygous	Pathogenic	XLD
123	6Y	M	Neurodevelopmental disorder	Mental retardation-99		USP9X	ENST00000324545.8	c.7509A>C (p.Glu2503Asp)	Exon 44	Hemizygous	VUS	XLR
124	11 Y	F	Neurodevelopmental disorder	Developmental and epileptic encephalopathy 94	#615369	CHD2	ENST00000394196.9	c.2323_2327del (p.Glu775GlyFsTer49)	Exon 18	Heterozygous	Pathogenic	AD
125	5 Y	F	Neurodevelopmental disorder	Early infantile epileptic encephalopathy 53	#617389	SYNJ1	ENST00000433931.6	c.3325C>T (p.Arg1109Ter)	Exon 24	Homozygous	Pathogenic	AR
126	12 D	M	Neurodevelopmental disorder	Multiple congenital anomalies hypotonia seizures syndrome2	#300868	PIGA	ENST00000333590.4	c.247C>G (p.Leu83Val)	Exon 2	Hemizygous	VUS	XLR
127	11Y	F	Neurodevelopmental disorder	Early Infantile Epileptic Encephalopathy-7, Benign familial neonatal seizures-1	#613720,#121200	KCNQ2	ENST00000359125.2	c.1080G>A (p.Trp360Ter)	Exon 8	Heterozygous	Pathogenic	AD
128	17Y	M	Neurodevelopmental disorder	Epilepsy, idiopathic generalized, susceptibility to, 15	#618357	RORB	ENST00000376896.3	c.202C>T (p.Gln68Ter)	Exon 3	Heterozygous	Pathogenic	AD
129	11 Y	M	Neurodevelopmental disorder	Intellectual developmental disorder with seizures and language delay	#619000	SETD1B	ENST00000604567.6	c.214del (p.Arg72GlyfsTer34)	Exon 3	Heterozygous	Pathogenic	AD
130	3.11 Y	F	Neurodevelopmental disorder	Neurodevelopmental disorder with dysmorphic facies and distal skeletal anomalies		ZMIZ1	ENST00000334512.10	c.1876G>T (p.Ala626Ser)	Exon 17	Heterozygous	VUS	AD
131	1.2Y	F	Neurodevelopmental disorder	Neurodevelopmental disorder with or without seizures	#617864	GRIA4	ENST00000282499.10	c.2615G>A (p.Arg872His)	Exon 17	Heterozygous	VUS	AD
132	24 Y	F	Neurodevelopmental disorder	Neurodevelopmental disorder with or without seizures	#617864	GRIA4	ENST00000282499.10	c.2615G>A (p.Arg872His)	Exon 17	Heterozygous	VUS	AD
133	34 Y	F	Neurodevelopmental disorder	Neurodevelopmental disorder with or without seizures	#617864	GRIA4	ENST00000282499.10	c.919G>A (p.Val307Met)	Exon 8	Heterozygous	Likely Pathogenic	AD
134	7 Y	M	Neurodevelopmental disorder	Neurodevelopmental disorder with speech impairment and dysmorphic facies	#619056	SETD1A	ENST00000262519.14	c.1174C>A (p.Pro392Thr)	Exon 7	Heterozygous	VUS	AD
135	21Y	M	Neurodevelopmental disorder	Intellectual developmental disorder, autosomal recessive 27	#614340	LINS1	NM_001040616	c.937G>A (p.Glu313Lys)	Exon 5	Homozygous	Pathogenic	AR
136	2Y	M	Neurodevelopmental disorder	Lissencephaly-1 and subcortical band heterotopia	#607432, #607432	PAFAH1B1	ENST00000397195	c.22T>C (p.Arg8Ter)	Exon 2	Heterozygous	Pathogenic	AD
137	3.6Y	F	Neurodevelopmental disorder	Lubs-type syndromic intellectual developmental disorder	#300260	MECP2	NM_001110792.2	c.916C>T (p.Arg306Ter)	Exon 3	Hemizygous	Pathogenic	XLR
138	5Y	F	Neurodevelopmental disorder	Lubs-type syndromic intellectual developmental disorder	#300260	MECP2	NM_001110792.2	c.916C>T (p.Arg306Ter)	Exon 3	Hemizygous	Pathogenic	XLR
139	1.9 Y	F	Neurodevelopmental disorder	Lubs-type syndromic intellectual developmental disorder	#300260	MECP2	NM_001110792.2	c.844C>T (p.Arg282Ter)	Exon 3	Heterozygous	Pathogenic	XLD
140	74Y	F	Neurodevelopmental disorder	Intellectual developmental disorder, autosomal recessive 57	#617188	MBOAT7	ENST00000245615.6	c.757-762delins (p.Glu253ThrFsTer42)	Exon 6	Homozygous	Pathogenic	AR
141	8 Y	F	Neurodevelopmental disorder	Microcephaly, short stature, and impaired glucose metabolism-1	#616033	TRMT10A	ENST00000394876.7	c.379C>T (p.Arg127Ter)	Exon 4	Homozygous	Pathogenic	AR
142	55 Y	M	Neurodevelopmental disorder	NESCAV syndrome	#614255	KIF1A	ENST00000404283.9	c.812_817del (p.Ile271_Asn272del)	Exon 9	Heterozygous	Pathogenic	AD
143	4Y	F	Neurodevelopmental disorder	RETT syndrome	#312750	MECP2	NM_001110792.2	c.1200_1243del (p.Pro401Ter)	Exon 3	Heterozygous	Pathogenic	XLD
144	18 Y	M	Neurodevelopmental disorder	Temtamy syndrome	#218340	C12orf57	ENST00000229281.6	c.53_54del (p.Val18GlyFsTer24)	Intron 1-Exon 2 junction	Homozygous	Pathogenic	AR
145	21 Y	F	Neurodevelopmental disorder	PEHO syndrome	#260565	ZNHIT3	ENST00000617429.5	c.22A>C (p.Thr8Pro)	Exon 1	Homozygous	VUS	AR
146	10 Y	F	Neurodevelopmental disorder	Phelan-McDermid syndrome	#606232	SHANK3	ENST00000262795.3	c.3631A>G (p.Ile1211Val)	Exon 22	Heterozygous	VUS	AD
147	12 Y	M	Neurodevelopmental disorder	Pontocerebellar hypoplasia, type 3	#608027	PCLO	ENST00000333891.14	c.12814C>T (p.Arg4272Cys) c.12683G>T (p.Gly4228Val)	Exon 7	Compound Heterozygous	VUS	AR
148	1Y	F	Neurodevelopmental disorder	Poretti-Boltshauser syndrome	#615960	LAMA1	ENST00000389658.3	c.1840-7A>G (Splice site)	Intron 13	Homozygous	VUS	AR
149	5Y	M	Neurodevelopmental disorder	Poretti-Boltshauser syndrome	#615960	LAMA1	ENST00000389658.3	c.41180C>T (p.Arg1394Cys)	Exon 29	Homozygous	VUS	AR
150	3.5 Y	F	Neurodevelopmental disorder	Primary Microcephaly 18	#617520	WDFY3	ENST00000295888.9	c.9302T>G (p.Val3101Gly)	Exon 61	Heterozygous	VUS	AD
151	28 Y	F	Neurodevelopmental disorder	Primary Microcephaly 18	#617520	WDFY3	ENST00000295888.9	c.9302T>G (p.Val3101Gly)	Exon 61	Heterozygous	VUS	AD
152	4 Y	M	Neurodevelopmental disorder	Raymond-type X-linked syndromic intellectual developmental disorder	#300799	ZDHHC9	ENST00000357166.11	c.1057C>T (p.Pro353Ser)	Exon 11	Hemizygous	VUS	XL
153	2.5Y	M	Neurodevelopmental disorder	Rett syndrome	#312750	MECP2	ENST00000453960.2	c.1111C>T (p.His371Tyr)	Exon 3	Hemizygous	VUS	XLR
154	3.4 Y	F	Neurodevelopmental disorder	Rett syndrome	#312750	MECP2	NM_001110792.2	c.735G>T(p.Lys245Asn)	Exon 3	Heterozygous	Likely Pathogenic	XLD
155	5 Y	M	Neurodevelopmental disorder	Rett syndrome	#312750	MECP2	ENST00000453960.7	c.934 G>A (p.Val312lle)	Exon 3	Hemizygous	VUS	XLR
156	34Y	F	Neurodevelopmental disorder	Choreoacanthocytosis	#200150	VPS13A	ENST00000360280.3	c.555+1G>A	Intron 7	Homozygous	Pathogenic	AR
157	9 Y	M	Neurodevelopmental disorder	Rubinstein Taybi syndrome 2	#613684	EP300	ENST00000263253.9	c.6032C>T (p.Pro2011Leu)	Exon 31	Heterozygous	VUS	AD
158	24 Y	F	Neurodevelopmental disorder	Schizophrenia	#181500	RTN4R	ENST00000043402.8	c.1117G>A (p.Gly373Ser)	Exon 2	Heterozygous	VUS	AD
159	4Y	M	Neurodevelopmental disorder	Cornelia de Lange Syndrome-1	#122470	NIPBL	ENST00000282516	c.2479_2480del (p.Arg827GlyFsTer2)	Exon 10	Heterozygous	Pathogenic	AD
160	9 Y	M	Neurodevelopmental disorder	Familial focal epilepsy with variable foci-3	#617118	NPRL3	ENST00000611875.5	c.1162-2A>G (3 splice site)	Intron 11	Heterozygous	Pathogenic	AD
161	8M	F	Neurodevelopmental disorder	Microcephaly 5, primary, autosomal recessive	#608716	ASPM	ENST00000367409.4	c.7782_7783del (p.Lys2595SerFsTer6)	Exon 18	Homozygous	Pathogenic	AR
162	31 Y	F	Neurodevelopmental disorder	Syndromic cerebral palsy		NOTCH3	ENST00000263388.7	c.5081G>A (p.Arg1694Gln)	Exon 27	Heterozygous	VUS	AD
163	3.7Y	M	Neurodevelopmental disorder	Turner type intellectual developmental disorder	#309590	HUWE1	ENST00000342160.7	c.3080C>T (p.Pro1027Leu)	Exon 28	Hemizygous	VUS	XLR
164	10Y	M	Neurodevelopmental disorder	Familial Focal Epilapsy with variable foci-2	#604364	DEPDC5	ENST00000642974.1	c.2473C>T (p.Arg825Ter)	Exon 26	Heterozygous	VUS	AD
