# Supplementary material for: Burden of rare genetic disorders in India: twenty-two years’ experience of a tertiary centre
Source: Orphanet J Rare Dis. 2024 Aug 13;19:295. doi: 10.1186/s13023-024-03300-z (PMC11323464; doi:10.1186/s13023-024-03300-z)
Supplement: Supplementary file 4 — Supplementary Material 4 [file 13023_2024_3300_MOESM4_ESM.xlsx]

## Sheet: Sheet1
Sr no	Name of the group	Age	Gender	Disease name		Gene	Transcript	Variant	Location	Zygosity	Classification	Inheritance
1	Cardiovascular	25Y	M	Alstrom syndrome	#203800	ALMS1	ENST00000613296.4	c.11329G-A (p.Glu3777Lys) c.716C-T (p.Ala239Val)	Exon 16 Exon 4	Compound heterozygous	VUS	AR
2	Cardiovascular	2M	M	Barth syndrome	#302060	TAZ	ENST00000299328	c.794delC	Exon 11	Hemizygous	Likely Pathogenic	XLR
3	Cardiovascular	-	M	Dilated Cardiomyopathy - 1JJ	#615235	LAMA4	ENST00000230538.12	c.3742A-G (p.Ile1248Val)	Exon 28	Heterozygous	Likely Pathogenic	AD
4	Cardiovascular	34 Y	F	Arrhythmogenic right ventricular dysplasia-10	#610193	DSG2	ENST00000261590.13	c.11_12insGCGAGGGTGCGATGGCACGGAG	Exon 1	Heterozygous	Pathogenic	AD
5	Cardiovascular	34 Y	F	Hypertrophic cardiomyopathy-4	#115197	MYBPC3	ENST00000545968.6	c.2308G-A (p.Asp770Asn)	Exon 23	Heterozygous	Likely pathogenic	AD
1	Deafness	5.5Y	F	Auditory Neuropathy/Deafness-9	#601071	OTOF	ENST0000272371.2	c.3289-1G-T (3' splice site)	Intron 26	Homozygous	Pathogenic	AR
2	Deafness	28 Y	F	Deafness - 4 (DFNB4)	#600791	SLC26A4	ENST00000644269.2	c.1003T-C (p.Phe335Leu)	Exon 9	Heterozygous	VUS	AR
3	Deafness	25 Y	M	Deafness - 4 (DFNB4)	#600791	SLC26A4	ENST00000644269.2	c.716T-A (p.Val239Asp)	Exon 6	Homozygous	Pathogenic	AR
4	Deafness	6 Y	M	Deafness - 7	#600974	TMC1	ENST00000297784.5	c.1333C-T (p.Arg445Cys)	Exon 16	Homozygous	Likely Pathogenic	AR
5	Deafness	8 Y	F	Deafness-12	#601386	CDH23	ENST00000224721.12	c.9380+5G-C (5 splice site)	Intron 66	Homozygous	VUS	AR
6	Deafness	12 Y	M	Deafness-12	#601386	CDH23	ENST00000224721.12	c.2746G-A (p.Asp916Asn)	Exon 25	Homozygous	VUS	AR
7	Deafness	27 Y	F	Deafness - 23 and Usher syndrome type-1F	#609533 & #601067	PCDH15	ENST00000644397.2	c.1987C-G (p.Leu663Val)	Exon 16	Heterozygous	VUS	AR
8	Deafness	28 Y	F	Deafness - 23 and Usher syndrome type-1F	#609533 & #601067	PCDH15		c.1689G-C (p.Glu563Asp)	Exon 12		VUS	AR
9	Deafness	31Y	F	Deafness - 36 with or without vestibular involvement	#609006	ESPN	ENST00000636330.1	c.3106C-T (p.Arg1036Cys) c.1870G-A (p.Ala624Thr)	Exon 11 Exon 8	Compound heterozygous	likely benign VUS	AR
10	Deafness	31Y	F	Deafness - 66	#610212	DCDC2	ENST00000378454.8	c.967G-C (p.Gly323Arg)	Exon 8	Homozygous	VUS	AR
11	Deafness	28Y	M	Deafness - 73 (617663)	#617663	PTPRQ	ENST00000266688	c.1529T-C (p.Val510Ala)	Exon 16	Heterozygous	VUS	AD
12	Deafness	15Y	M	Deafness - 94/ Combined oxidative phosphorylation deficiency (COPD)	#618434 & #616239	NARS2	ENST00000281038.10	c.892T-A (p.Cys298Ser)	Exon 8	Homozygous	VUS	AR
13	Deafness	5Y	F	Deafness - 94/ Combined oxidative phosphorylation deficiency (COPD)	#618434 & #616239	NARS2	ENST00000281038.10	c.1361A-G (p.Gln454Arg)	Exon 14	Homozygous	Likely Pathogenic	AR
14	Deafness	33 Y	F	Deafness - 94/ Combined oxidative phosphorylation deficiency (COPD)	#618434 & #616239	NARS2	ENST00000281038.10	c.1361A-G (p.Gln454Arg)	Exon 14	Homozygous	Likely Pathogenic	AR
15	Deafness	35 Y	F	Deafness113	#618410	CEACAM16	ENST00000358731.10	c.5543G-C (p.Arg1848Pro)	Exon 26	Herterozygous	VUS	AR
16	Deafness	8 Y	F	Non syndromic hearing loss	#600060	MY07A	ENST00000409709.9 and ENST00000547103.7	c.5086C-T (p.Arg1696Trp) c.5999G-A (p.Cys2000Tyr)	Exon 37 Exon 49	Compound heterozygous	VUS	AD/AR
17	Deafness	4 Y	F	Non syndromic hearing loss	#600060	MY07A	ENST00000409709.9	c.496del (p.Glu166ArgfsTer5)	Exon 6	Homozygous	Pathogenic	AR
18	Deafness	21 Y	F	Sensorineural deafness	#609439	CIB2	ENST00000258930.8	c.9C-G (p.Asn3Lys)	Exon 1	Homozygous	VUS	AR
19	Deafness	2.1Y	F	Usher syndrome type IIA	#276901	USH2A	ENST00000674083.1	c.6730G-A (p.Val2244Met) c.11189A-G (p.Glu3730Gly)	Exon 35 Exon 57	Compound heterozygous	Likely Benign Likely pathogenic	AR
20	Deafness	20Y	M	Retinitis pigmentosa 39	#613809	USH2A		c.5083del (p.Ser1695ValfsTer 19) c.9110G-A (p.Arg3037His)	Exon 25 Exon 46	Compound heterozygous		AR
21	Deafness	28 Y	F	Usher syndrome type IIA	#276901	USH2A	ENST00000307340.8	c.14683A-G (p.Ser4895Gly)	Exon 67	Heterozygous	VUS	AR
22	Deafness		F	Non syndromic hearing loss	#220290	GJB2	ENST00000382848.5	c.71G>A - (p.W24X)	Exon 2	Homozygous	Pathogenic	AR
23	Deafness	4Y	M	Non syndromic hearing loss	#220290	GJB2	ENST00000382848.5	c.71G>A - (p.W24X)	Exon 2	Homozygous	Pathogenic	AR
24	Deafness	22Y	M	Non syndromic hearing loss	#220290	GJB2	ENST00000382848.5	c.370C-T		Homozygous		AR
25	Deafness	28 Y	M	Non syndromic hearing loss	#220290	GJB2	ENST00000382848.5	c.71G>A (p.W24X) c.427C-T (p.R143W)	Exon 2	Compound heterozygous	Pathogenic	AR
26	Deafness	5Y	M	Non syndromic hearing loss	#220290	GJB2	ENST00000382848	c.427C-T (R143W)		Heterozygous	Likely Pathogenic	AR
27	Deafness	35 Y	F	Non syndromic hearing loss	#220290	GJB2	ENST00000382848	c.427C-T (R143W)		Heterozygous	Likely Pathogenic	AR
28	Deafness	4 Y	F	Non syndromic hearing loss	#220290	GJB2	ENST00000382848	c.590C-T (p.A197V)	Exon 1	Heterozygous	Likely Pathogenic	AR
29	Deafness	28Y	F	Non syndromic hearing loss	#220290	GJB2	ENST00000382848	c.88A-G		Heterozygous	Likely Pathogenic	AR
1	Dermatological	2M	M	Ehlers-Danlos syndrome spondylodysplastic type 1	#130070	B4GALT7	ENST0000029410.10	c.808C-T (p.Arg270Cys)	Exon 5	Homozygous	Pathogenic	AR
2	Dermatological	22Y	F	Marshall syndrome	#154780	COL11A1	ENST00000370096.9	c.3376G-A (p.Gly1126Arg)	Exon 43	Heterozygous	VUS	AD
3	Dermatological	15Y	F	Ehlers-Danlos syndrome, classic type-1	#130000	COL5A1	ENST00000371817.8	c.1043C-T (p.Thr348Met)	Exon 7	Heterozygous	VUS	AD
4	Dermatological	30Y	F	Dystrophic Epidermolysis Bullosa and Epidermolysis bullosa pruriginosa and Epidermolysis bullosa pretibial	#604129, #131850, #226600	COL7A1	NM_000094.4	c.6127G-A (p.Gly2043Arg)	Exon 73	Homozygous	Pathogenic	AR
5	Dermatological	-	F	Dystrophic Epidermolysis Bullosa and Epidermolysis bullosa pruriginosa and Epidermolysis bullosa pretibial	#604129, #131850, #226600	COL7A1	ENST00000681320.1	c.7097G-C(p.Gly2366Ala ) c.7048C-T (p.Pro2350Ser)	Exon 93 Exon 92	Compound heterozygous	Likely Pathogenic VUS	AR
6	Dermatological	2M	M	Abdominal obesity-metabolic syndrome 3	#615812	DYRK1B	ENST00000593685	c.1462C-T (p.Arg488Ter)	Exon 10	Heterozygous	VUS	AD
7	Dermatological	3Y	M	Anhydrotic ectodermal dysplasia	#305100	EDA	ENST00000374552.9	c.1045G-A (p.Ala349Thr)	Exon 8	Homozygous	?	XLR
8	Dermatological	5Y	M	Anhydrotic ectodermal dysplasia	#305100	EDA	ENST00000374552.4	c.686dup (p.Gly230TrpFsTer10)	Exon 4	Hemizygous	Pathogenic	XLR
9	Dermatological	35 Y	F	Epidermolysis bullosa, junctional 5B, with pyloric atresia	#226730	ITGB4	ENST00000200181.8	c.1002+1G-A	Intron 8	Homozygous	Likely Pathogenic	AR
10	Dermatological	6 Y	F	Generalized intermediate epidermolysis Bullosa simplex-2B	#619588	KRT5	ENST00000252242.9	c.504G-C (p.Glu168Asp)	Exon 1	Heterozygous	Pathogenic	AD
11	Dermatological	31 Y	F	Hypotrichosis 8 or Woolly hair with or without hypotrichosis	#278150	LPAR6	ENST00000620633.5	c.66_69dup (p.Phe24HisfsTer29)	Exon 1	Homozygous	Pathogenic	AR
12	Dermatological	1D	F	Cutis laxa, autosomal recessive, type IC	#613177	LTBP4	ENST00000204005.13	c.2029 C-T (p.Arg677Ter)	Exon 13	Homozygous	Pathogenic	AR
13	Dermatological	2 Y	F	Congenital Ichythyosis-1	#242300	TGM1	ENST00000206765.11	c.425G-A (p.Arg127His)	Exon 3	Homozygous	Pathogenic	AR
14	Dermatological	23Y	M	Congenital Ichythyosis-1	#242300	TGM1	ENST00000206765.11	c.910A-T (p.Ile304Phe)	Exon 6	Homozygous	Likely Pathogenic	AR
15	Dermatological	-	M	Congenital Ichythyosis-1	#242300	TGM1	ENST00000206765.11	c.1363T-C (p.Trp455Arg)	Exon 9	Homozygous	Likely Pathogenic	AR
16	Dermatological	5 Y	M	Congenital ichthyosis-1	#242300	TGM1	ENST00000206765.11	c.1147G-A (p.Val383Met)	Exon 7	Homozygous	Pathogenic	AR
17	Dermatological	20Y	M	Ehlers-Danlos syndrome, classic-like, 1	#606408	TNXB	ENST00000375247.2	c.3002C-T (p.Pro1001Leu)	Exon 7	Heterozygous	VUS	AR/AD
18	Dermatological	13Y	F	ADULT syndrome	#103285	TP63	ENST00000264731.8	c.802G-A (p.Glu268Lys)	Exon 6	Heterozygous	Likely Pathogenic	AD
19	Dermatological	31 Y	F	ADULT syndrome	#103285	TP63	ENST00000264731.8	c.1570G-A (p.Ala524Thr)	Exon 12	Heterozygous	VUS	AD
20	Dermatological	2Y	M	Albinism/ Oculocutaneous Albinism type 1A and 1B	#203100, #606952	TYR	ENST00000263321	c.1446G-C c.1413G-A	Exon 5	Compound heterozygous	Pathogenic	AR
21	Dermatological	2.6Y	F	Albinism/ Oculocutaneous Albinism type 1A and 1B	#203100, #606952	TYR	ENST00000263321	c.1217 C-T (p.406L) c.1147 G-A (p.D383N)	Exon 4 Exon 3	Compound heterozygous	Pathogenic	AR
22	Dermatological	3Y	M	Albinism/ Oculocutaneous Albinism type 1A and 1B	#203100, #606952	TYR	ENST00000263321	c.121G-A(p.Gly41Ars) c.1037G-A (p.Gly346Glu)	Exon 1 Exon 3	Compound heterozygous	Likely Pathogenic Pathogenic	AR
23	Dermatological	19 days	F	Albinism/ Oculocutaneous Albinism type 1A and 1B	#203100, #606952	TYR	ENST00000263321	c.832C-T (p.Arg278Ter) c.895C-T (p.Arg299Cys)	Exon 2	Compound heterozygous	Pathogenic	AR
24	Dermatological	2.1M	F	Albinism/ Oculocutaneous Albinism type 1A and 1B	#203100, #606952	TYR	ENST00000263321	c.832C-T (p.Arg278Ter)	Exon 2	Homozygous	Pathogenic	AR
25	Dermatological	4Y	M	Albinism/ Oculocutaneous Albinism type 1A and 1B	#203100, #606952	TYR	ENST00000263321	c.832C-T (p.Arg278Ter)	Exon 2	Homozygous	Pathogenic	AR
26	Dermatological	-	M	Marshall syndrome	#154780	COL11A1	ENST00000370096.9	c.3376G-A (p.Gly1126Arg)	Exon 43	Heterozygous	VUS	AD
27	Dermatological	9 M	M	Marshall syndrome	#154780	COL11A1	ENST00000370096.9	c.3376G-A (p.Gly1126Arg)	Exon 43	Heterozygous	VUS	AD
28	Dermatological	5Y	F	Xeroderma pigmentosum group-A	#278700	XPA	ENST00000375128	c.648_649del (p.Lys217GlufsTer3)	Exon 5	Homozygous	Pathogenic	AR
29	Dermatological	3Y	F	Xeroderma pigmentosum, group-C	#278720	XPC	ENST00000285021.7	c.2034-1G-A	Intron 10	Homozygous	Likely Pathogenic	AR
30	Dermatological	26Y	F	Xeroderma pigmentosum complementation group D	#278730	ERCCS	ENST00000355739	c.2743del (p.K917NfsTer65)	Exon 13	Homozygous	Pathogenic	AR
1	Endocrine	4.9 Y	F	Triple-A syndrome	#231550	AAAS	ENST00000209873.9	c.43C-A (p.Gln15Lys)	Exon 1	Homozygous	Likely pathogenic	AR
2	Endocrine	25 days	M	Familial hyperinsulinemic hypoglycemia-1(FHH-1)	#256450	ABCC8	ENST00000389817.8	c.3641G-A (p.Arg1214Gln) c.2921-9G-A (3’ Splicesite)	Exon 29 Exon 24	Compound heterozygous	Pathogenic Likely pathogenic	AR
3	Endocrine	8 months	M	Congenital Adrenal Hyperplasia (CyP21A2 gene)	#201910	CyP21A2	ENST00000418967	C.293-13C-G	Intron-2/3	Homozygous	Pathogenic	AR
4	Endocrine	3.5Y	M	Congenital Adrenal Hyperplasia (CyP21A2 gene)	#201910	CyP21A2	ENST00000418967	C.293-13C-G	Intron-2/3	Homozygous	Pathogenic	AR
5	Endocrine	2 Y	F	Congenital Adrenal Hyperplasia (CyP21A2 gene)	#201910	CyP21A2	ENST00000418967	C.293-13C-G	Intron-2/3	Homozygous	Pathogenic	AR
6	Endocrine	2Y	M	Congenital Adrenal Hyperplasia (CyP21A2 gene)	#201910	CyP21A2	ENST00000418967	C.293-13C-G	Intron-2/3	Homozygous	Pathogenic	AR
7	Endocrine	4.5Y	M	Congenital Adrenal Hyperplasia (CyP21A2 gene)	#201910	CyP21A2	ENST00000418967	C.293-13C-G	Intron-2/3	Homozygous	Pathogenic	AR
8	Endocrine	3 Y	F	Congenital Adrenal Hyperplasia (CyP21A2 gene)	#201910	CyP21A2	ENST00000418967	C.293-13C-G	Intron-2/3	Homozygous	Pathogenic	AR
9	Endocrine	32 Y	F	Congenital Adrenal Hyperplasia (CyP21A2 gene)	#201910	CyP21A2	ENST00000418967	C.293-13C-G	Intron-2/3	Homozygous	Pathogenic	AR
10	Endocrine	6Y	M	Congenital Adrenal Hyperplasia (CyP21A2 gene)	#201910	CyP21A2	ENST00000418967	c.518T-A (p.Ile173Asn)	Exon 4	Homozygous	Pathogenic	AR
11	Endocrine	1Y	F	Congenital Adrenal Hyperplasia (CyP21A2 gene)	#201910	CyP21A2	ENST00000418967	c.518T-A (p.Ile173Asn)	Exon 4	Homozygous	Pathogenic	AR
12	Endocrine	6 Y	F	Congenital Adrenal Hyperplasia (CyP21A2 gene)	#201910	CyP21A2	ENST00000418967	c.518T-A (p.Ile173Asn)	Exon 4	Homozygous	Pathogenic	AR
13	Endocrine	7Y	F	Congenital Adrenal Hyperplasia (CyP21A2 gene)	#201910	CyP21A2	ENST00000418967	c.518T-A (p.Ile173Asn) c.953C-T	Exon 4 Exon 8	Compound heterozygous	Pathogenic	AR
14	Endocrine	5.5Y	F	Congenital Adrenal Hyperplasia (CyP21A2 gene)	#201910	CyP21A2	ENST00000418967	c.518T-A (p.Ile173Asn) & c.1069C-T	Exon 4 Exon 8	Compound heterozygous	Pathogenic	AR
15	Endocrine	-	M	Congenital Adrenal Hyperplasia (CyP21A2 gene)	#201910	CyP21A2	ENST00000418967	c.518T-A (p.Ile173Asn)	Exon 4	Homozygous	Pathogenic	AR
16	Endocrine	6 Y	M	Congenital Adrenal Hyperplasia (CyP21A2 gene)	#201910	CyP21A2	ENST00000418967.2	Large contiguous deletion from 5'UTR to Exon-7	5'UTR to Exon-7	Homozygous	Pathogenic	AR
17	Endocrine	9.8 Y	M	Congenital Adrenal Hyperplasia (CyP21A2 gene)	#201910	CyP21A2	ENST00000418967.2	c.59G-A (P.Trp20Ter)	Exon 1	Homozygous	Pathogenic	AR
18	Endocrine	18 days	M	Congenital Adrenal Hyperplasia (CyP21A2 gene)	#201910	CyP21A2	ENST00000644719.2	c.428T-A (p.Leu143Gln) and c.92C-T (p.Pro31Leu)	Exon 3 Exon 1	Compound heterozygous	VUS Likely pathogenic	AR
19	Endocrine	2 months	F	Fanconi renotubular syndrome 4, with maturity-onset diabetes of the young	#616026	HNF4A	ENST00000316099.9	c.1349C-T (p.Pro450Leu)	Exon 10	Heterozygous	VUS	AD
20	Endocrine	10Y	F	Combined pituitary hormone deficiency-1	#613038	POU1F1	ENST00000344265.3	c.716_720del (p.Arg239LysfsTer12)	Exon 5	Homozygous	Likely Pathogenic	AR
1	Hepatic disorders	20Y	M	Benign recurrent intrahepatic cholestasis-2	#605479	ABCB11	ENST00000650372.1	c.3875G-A (p.Gly1292Glu) c.1361T-C (p.Val 454Gly)	Exon 28 Exon 13	Compound heterozygous	Likely Pathogenic VUS	AR
2	Hepatic disorders	1.6 Y	M	Cholestasis, progressive familia intrahepatic 2	#601847	ABCB11	ENST00000650372.1	c.3161T-G (p.Leu1054Arg)	Exon 24	Homozygous	Likely Pathogenic	AR
3	Hepatic disorders	15 D	M	Gilbert syndrome	#143500	UGT1A1	ENST00000305208.9	UGT1A1*28 variant [TA(8)]	Promoter	Homozygous	Pathogenic	AR
4	Hepatic disorders	22 Y	M	Gilbert syndrome	#143500	UGT1A1	ENST00000305208.9	c.353_354del A[TA]7TAA	Exon 1 Promoter region	Compound heterozygous	Pathogenic	AR
5	Hepatic disorders	23 D	M	Gilbert syndrome	#143500	UGT1A1	ENST00000305208.9	A-1352C A[TA]7TAA	Intron-exon 1 Promoter region	Homozygous Heterozygous	Pathogenic	AR
6	Hepatic disorders	2 Y	M	Gilbert syndrome	#143500	UGT1A1	ENST00000305208.9	A-1352C A[TA]7TAA	Intron-exon 1 Promoter region	Homozygous Heterozygous	Pathogenic	AR
7	Hepatic disorders	9y	M	Crigler Najjar syndrome	#218800, #606785	UGT1A1	ENST00000305208.9	P. G71R & P. Y486D		Compound heterozygous	VUS	AR
8	Hepatic disorders	1Y	F	Crigler Najjar syndrome	#218800, #606785	UGT1A1	ENST00000305208.9	c.353_354del	Exon 1	Homozygous	Pathogenic	AR
9	Hepatic disorders	24Y	F	Crigler Najjar syndrome	#218800, #606785	UGT1A1	ENST00000305208.9	C.476T-C	Exon 1	Homozygous		AR
10	Hepatic disorders	1.2M	M	Crigler Najjar syndrome	#218800, #606785	UGT1A1	ENST00000305208.9	c.1352A-C c.353_354 INS A	Promoter region Exon 1	Homozygous	Pathogenic	AR
11	Hepatic disorders	1.9Y	M	Crigler Najjar syndrome	#218800, #606785	UGT1A1	ENST00000305208.9	c.762G-A (p.Trp254Ter)	Exon 1	Homozygous	Likely Pathogenic	AR
12	Hepatic disorders	2.6Y	M	Crigler Najjar syndrome	#218800, #606785	UGT1A1	ENST00000305208.9	A-1351C A[TA]7TAA	5' UTR Intron 1-Exon 1	Compound heterozygous	Pathogenic	AR
13	Hepatic disorders	9Y	M	Crigler Najjar syndrome	#218800, #606785	UGT1A1	ENST00000305208.9	A-1352C	5' UTR Intron 1-Exon 1	Homozygous		AR
14	Hepatic disorders	7M	F	Crigler Najjar syndrome	#218800, #606785	UGT1A1	ENST00000305208.9	A[TA]7TAA	Intron 1-Exon 1	Homozygous		AR
15	Hepatic disorders	7M	M	Crigler Najjar syndrome	#218800, #606785	UGT1A1	ENST00000305208.9	C.-1352A-C	Promoter region	Homozygous	Pathogenic	AR
1	Immunological	4 Y	F	Common variable immune deficiency-7	#614699	CR2	ENST00000367057.8	c.1613A-G (p.His538Arg) c.2870G-A (p.Gly957Glu)	Exon 10 and Exon 15	Compound heterozygous		AR
2	Immunological	1 Y	M	Wiskott-Aldrich syndrome/X-linked thrombocytopenia	#301000, #313900	WAS	ENST00000376701.5	c.607C-T (p.Gln203X)	Exon 7	Hemizygous		XLR
3	Immunological	1.5Y	M	X-linked lymphoproliferative disease	#308240	SH2D1A	ENST00000371139	c.138_3C-G	Intron 1	Hemizygous		XLR
4	Immunological	1.5 Y	M	Familial cold autoinflammatory syndrome-4	#616115	NLRC4	ENST00000402280.6	c.2728G-A (p.Val910Ile)	Exon 8	Heterozygous		AD
1	Inborn errors of metabolism	5Y	M	Adrenoleukodystrophy and adult-onset adrenomyeloneuropathy	#300100	ABCD1	ENST00000218104	c.651G-C (p.Lys217Asn)	Exon 1	Hemizygous	Pathogenic	XLR
2	Inborn errors of metabolism	10Y	M	Adrenoleukodystrophy and adult-onset adrenomyeloneuropathy	#300100	ABCD1	ENST00000218104	c.1850G-A (p.Arg617His)	Exon 8	Hemizygous	Pathogenic	XLR
3	Inborn errors of metabolism	7.4Y	F	Adrenoleukodystrophy and adult-onset adrenomyeloneuropathy	#300100	ABCD1	ENST00000218104	c.1440_1453del (p.Ile481ArgFsTer70)	Exon 5	Hemizygous	Pathogenic	XLR
4	Inborn errors of metabolism	10Y	M	Adrenoleukodystrophy and adult-onset adrenomyeloneuropathy	#300100	ABCD1	ENST00000218104	c.253_254ins (p.R85Pfs*110)	Exon 1	Hemizygous	Pathogenic	XLR
5	Inborn errors of metabolism	39Y	M	Adrenoleukodystrophy and adult-onset adrenomyeloneuropathy	#300100	ABCD1	ENST00000218104	g.18589C-T	Intron-9	Hemizygous	Polymorphism	XLR
6	Inborn errors of metabolism	35Y	F	Adrenoleukodystrophy and adult-onset adrenomyeloneuropathy	#300100	ABCD1	ENST00000218104	c.1028G-A (p.Gly343Asp)	Exon 2	Hemizygous	Pathogenic	XLR
7	Inborn errors of metabolism	27 Y	M	Adrenoleukodystrophy and adult-onset adrenomyeloneuropathy	#300100	ABCD1	ENST00000218104.6	c.1415_1416del (p.Gln472ArgFsTer83)	Exon 5	Hemizygous	Pathogenic	XLR
8	Inborn errors of metabolism	19 Y	M	Adrenoleukodystrophy and adult-onset adrenomyeloneuropathy	#300100	ABCD1	ENST00000218104.6	c.1415_1416del (p.Gln472ArgFsTer83)	Exon 5	Hemizygous	Pathogenic	XLR
9	Inborn errors of metabolism	41Y	M	Adrenoleukodystrophy and adult-onset adrenomyeloneuropathy	#300100	ABCD1	ENST00000218104.6	c.293C-T (p.Ser98Leu)	Exon 1	Hemizygous	Likely Pathogenic	XLR
10	Inborn errors of metabolism	3.5Y	F	Succinic semialdehyde dehydrogenase deficiency	#271980	ALDH5A1	ENST00000348925.2	c.1441+1G-A (5 splice site)	Intron 10	Homozygous	Pathogenic	AR
11	Inborn errors of metabolism	2 Y	M	Argininemia	#207800	ARG1	ENST00000356962.2	c.861del (p.Pro288HisFsTer10)	Exon 8	Homozygous	Pathogenic	AR
12	Inborn errors of metabolism	7Y	M	Wilson disease	#277900	ATP7B	ENST00000242839.4	c.3305T-C	Exon 15	Homozygous	Pathogenic	AR
13	Inborn errors of metabolism	27 Y	M	Wilson disease	#277900	ATP7B	ENST00000242839.4	c.3182G-A (p.Gly1061Glu) c.2145C-T (p.Tyr715(=))	Exon 14 Exon 8	Compound heterozygous	Pathogenic and VUS	AR
14	Inborn errors of metabolism	34Y	F	Nonsperocytic Hemolytic anemia due to G6PD deficiency	#300908	G6PD	ENST00000393562	c.563C-T (p.Ser188Phe)	Exon 6	Homozygous	Pathogenic	XLR
15	Inborn errors of metabolism	17 Y	F	Nonsperocytic Hemolytic anemia due to G6PD deficiency	#300908	G6PD	ENST00000393562	c.949G-A (p.Glu317Lys)	Exon 9	Homozygous	Pathogenic	XLR
16	Inborn errors of metabolism	3.5Y	M	Glutaric acidemia type 1	#231670	GCDH	ENST00000222214	c.881G-C (p.Arg294Pro)	Exon 9	Homozygous	Pathogenic	AR
17	Inborn errors of metabolism	5Y	M	Glutaric acidemia type 1	#231670	GCDH	ENST00000222214	c.769C-T (p.Arg257Trp) c.1204C-T (p.Arg420Trp)	Exon 8 Exon 11	Compound heterozygous	Pathogenic	AR
18	Inborn errors of metabolism	1.1Y	M	Glutaric acidemia type 1	#231670	GCDH	ENST00000222214	c.1207C-T (p.His403Tyr)	Exon 11	Homozygous	Likely Pathogenic	AR
19	Inborn errors of metabolism	5Y	M	Glutaric acidemia type 1	#231670	GCDH	ENST00000222214	c.281G-A (p.Arg94Gln) c.1204C-T (p.Arg402Trp)	Exon 5 Exon 11	Compound heterozygous	Likely Pathogenic	AR
20	Inborn errors of metabolism	6.5Y	M	Transient Infantile Triglyceridemia	#614480	GPD1	ENST00000301149.3	c.1009-1017del (p.Glu337Ile339Del)	Exon 8	Homozygous	VUS	AR
21	Inborn errors of metabolism	42Y	F	Alkaptonuria	#203500	HGD		c.674G-C (p.Arg225Pro)	Exon 10	Homozygous	Likely Pathogenic	AR
22	Inborn errors of metabolism	9Y	M	Alkaptonuria	#203500	HGD	-	No molecular data	-	-	-	-
23	Inborn errors of metabolism	2Y	F	Alkaptonuria	#203500	HGD	-	No molecular data	-	-	-	-
24	Inborn errors of metabolism	40Y	M	Alkaptonuria	#203500	HGD	-	No molecular data	-	-	-	-
25	Inborn errors of metabolism	7Y	M	Alkaptonuria	#203500	HGD	-	No molecular data	-	-	-	-
26	Inborn errors of metabolism	4.5 M	M	HMG-CoA lyase deficiency	#246450	HMGCL	ENST00000374490.8	c.602C-A (p.Ser201Tyr)	Exon 7	Homozygous	Likely pathogenic	AR
27	Inborn errors of metabolism	30Y	F	L-2-hydroxyglutaric aciduria	#236792	L2HGDH	ENST00000267436.4	c.256+1G-A	Intrton 2	Homozygous	Pathogenic	AR
28	Inborn errors of metabolism	1.5Y	F	L-2-hydroxyglutaric aciduria	#236792	L2HGDH	ENST00000555610.1	c.1A-G (p.Met1?)	Exon 1	Homozygous	Pathogenic	AR
29	Inborn errors of metabolism	11 Y	M	Methyl malonic aciduria	#251100	MMAA	ENST00000281317.9	c.433C-T (p.Arg145Ter)	Exon 2	Homozygous	Likely Pathogenic	AR
30	Inborn errors of metabolism	4 M	F	Homocystinuria	#236250	MTHFR	ENST00000376590.7	c.1193G-A (p.Arg398His)	Exon 8	Homozygous	Pathogenic	AR
31	Inborn errors of metabolism	14 Y	M	Homocystinuria	#236250	MTHFR	ENST00000376592.1	c.548A-G (p.Arg183Gln) c.476G-A (p.Asp159Gly)	Exon 3	Compound heterozygous	Pathogenic	AR
32	Inborn errors of metabolism	8 D	F	Homocystinuria	#236250	MTHFR	ENST00000376583.7	c.1385G-A (p.Trp462Ter)	Exon 8	Homozygous	Pathogenic	AR
33	Inborn errors of metabolism	7Y	F	Phenylketonuria	#261600	PAH	ENST00000553106.5	c.116_118del (p.Phe39del)	Exon 2	Homozygous	Pathogenic	AR
34	Inborn errors of metabolism	1.3Y	F	Carnitine-Acylcarnitine translocase deficiency	#212138	SLC25A20	ENST00000319017.4	c.82G-T (p.Gly28Cys)	Exon 1	Homozygous	Likely Pathogenic	AR
35	Inborn errors of metabolism	4 Y	F	Hartnup disorder	#234500	SLC6A19	ENST00000304460.10	c.284G-A (p.Arg95Gln)	Exon 2	Homozygous	Likely Pathogenic	AR
36	Inborn errors of metabolism	4 Y	M	Hyperprolinemia type II	#239510	ALDH4A1	ENST00000375341.8	c.484G>A (p.Ala162Thr)	Exon 6	Homozygous	VUS	AR
1	Mitochondrial	2Y	M	Alpers' disease	#203700	POLG	ENST00000268124.9	c.911T-G (p.Leu304Arg)	Exon 4	Pathogenic	Homozygous	AR
2	Mitochondrial	21 Y	M	Mitochondrial DNA depletion syndrome 4b; Mitochondrial recessive ataxia syndrome; Progressive external ophthalmoplegia-1	#613662, #607459, #258450	POLG	ENST00000268124.11	c.752C-T (p.Thr251Ile) c.1760 C-T (p.Pro587Leu)	Exon 3 Exon 10	Pathogenic	Compound heterozygous	AR
3	Mitochondrial	30 Y	M	Autoinflammation, immune dysregulation, and eosinophilia	#618999	JAK1	NM_001321856.2	c.2104C-A (p.Gln702Lys)	Exon 16	VUS	Heterozygous	AD
4	Mitochondrial	5Y	F	Combined oxidative phosphorylation deficiency-24	#616239	NARS2	ENST00000281038.9	c.1361A-G (p.Gln454Arg)	Exon 14	VUS	Homozygous	AR
5	Mitochondrial	15Y	M	Combined oxidative phosphorylation deficiency-24	#616239	NARS2	ENST00000281038.9	c.892T-A (p.Cys298Ser)	Exon 8	VUS	Homozygous	AR
6	Mitochondrial	22Y	M	LHON syndrome	#535000	MTND4		G11778A	-	-	-	Mitochondrial inheritance
7	Mitochondrial	19Y	M	LHON syndrome	#535000	MTND4		G11778A	-	-	-	Mitochondrial inheritance
8	Mitochondrial	18Y	M	LHON syndrome	#535000	MTND4		G11778A	-	-	-	Mitochondrial inheritance
9	Mitochondrial	12Y	M	Maternally inherited diabetes-deafness syndrome	#500017	MT-ATP6	ENST00000361899.2	c.158C-T (p.Thr53Ile)	-	VUS	Homozygous	Mitochondrial inheritance
10	Mitochondrial	16Y	F	Maternally inherited diabetes-deafness syndrome	#500017	MT-ATP6	ENST00000361899.2	c.124C-G (p.Leu42Val)	Exon 1	VUS	Homozygous	Mitochondrial inheritance
11	Mitochondrial	5Y	M	Maternally inherited diabetes-deafness syndrome	#500017	MT-ATP6	ENST00000361899.2	c.124C-G (p.Leu42Val)	Exon 1	VUS	Homozygous	Mitochondrial inheritance
12	Mitochondrial	8 Y	F	Mitochondrial myopathy and ataxia	#617675	MSTO1	ENST00000245564.8	c.725G-A (p.Gly242Asp)	Exon 8	VUS	Heterozygous	AR/AD
1	Ophthalmic	26Y	F	Stargardt disease - 1	#248200	ABCA4	ENST00000370225.3	c.4838del (p.Asp1613AlaFsTer49)	Exon 34	Pathogenic	Homozygous	AR
2	Ophthalmic	32Y	F	Bardet-Biedl syndrome - 10	#615987	BBS10	ENST00000650064.2	c.180dup (p.Glu61ArgFsTer35) c.569T-C (p.Ile190Thr)	Exon 1 Exon 2	Pathogenic Likely pathogenic	Compound heterozygous	AR
3	Ophthalmic	45Y	M	Retinitis pigmentosa - 54	#613428	C2orf71 / PCARE	ENST00000331664.5	c.1191G-A (p.Trp397Ter)	Exon 1	Pathogenic	Homozygous	AR
4	Ophthalmic	27Y	M	Retinitis pigmentosa - 54	#613428	C2orf71 / PCARE	ENST00000331664.5	c.1191G-A (p.Trp397Ter)	Exon 1	Pathogenic	Homozygous	AR
5	Ophthalmic	28Y	F	Juvenile macular degeneration, achromatopsia - 3	#262300	CNGB3	ENST00000320005.5	c.1781+1G-T (p.5'splice site)	Intron 15	Pathogenic	Homozygous	AD
6	Ophthalmic	18 Y	F	Retinitis pigmentosa - 12	#600105	CRB1	ENST00000367400.8	c.3879-4_3882del	Intron 10	Pathogenic	Homozygous	AR
7	Ophthalmic	35Y	F	Exudative vitreoretinopathy type 4	#601813	LRP5	ENST00000294304.7	c.4488 G-A (P.Ile496Pro)	Exon 21	VUS	Heterozygous	AD/AR
8	Ophthalmic	3Y	M	Noorie disease (NDP gene)	#310600	NDP	ENST00000378062	c.199G-A (p.Gly67Arg)	Exon 3	Pathogenic	Hemizygous	XLR
9	Ophthalmic	26 Y	F	Retinitis pigmentosa - 37	#611131	NR2E3	NM_014249.4	c.332C-T (p.Ala111Val)	Exon 3	VUS	Homozygous	AD
10	Ophthalmic	45Y	M	Retinitis pigmentosa-54	#613428	PCARE	ENST00000331664.5	c.1191G-A (Trp397Ter)	Exon 1	Pathogenic	Homozygous	AR
11	Ophthalmic	52 Y	F	Retinitis pigmentosa - 40	#613801	PDE6B	ENST00000496514.1	c.2117A-T( p.Lys706Met)	Exon 17	Likely pathogenic	Homozygous	AR
12	Ophthalmic	32 Y	M	Retinal cone dystrophy - 3	#610024	PDE6H	ENST00000266395.3	c.237G-C (p.Gln79His)	Exon 4	VUS	Heterozygous	AD/AR
13	Ophthalmic	6 Y	M	Leber congenital amaurosis - 2	#204100	RPE65	ENST00000262340.5	c.1418T-A (p.Val473Asp)	Exon 13	Likely pathogenic	Homozygous	AR
14	Ophthalmic	35 Y	F	Retinitis pigmentosa 20	#613794	RPE65	ENST00000262340.6	c.644-5T-A (3 splice site)	Intron 6	VUS	Homozygous	AR
15	Ophthalmic	60Y	M	Retinitis pigmentosa and macular degeneration/Cone-rod dystrophy-1	#300029, #300834, #304020	RPGR	ENST00000645032.1	c.2512del (p.Glu838ArgFsTer251)	Exon 15	Pathogenic	Hemizygous	XLR
16	Ophthalmic	3.5 Y	F	Leber congenital amaurosis - 6	#613826	RPGRIP1	ENST00000400017.6	c.(1077+1_1078-1)_(1151+1_1152-1)del	Exon 9	Likely pathogenic	Homozygous	AR
17	Ophthalmic	2.1Y	F	Retinitis pigmentosa - 39	#613809	USH2A	ENST00000674083.1	c.6730G-A (p.Val2244Met) c.11189A-G (p.Glu3730Gly)	Exon 35 Exon 57	VUS and Likely pathogenic	Compound heterozygous	AR
18	Ophthalmic	20Y	M	Retinitis pigmentosa - 39	#613809	USH2A	ENST00000674083.1	c.5083del (p.Ser1695ValFsTer19) c.9110G-A (p.Arg3037His)	Exon 25 Exon 46	Pathogenic VUS	Compound heterozygous	AR
19	Ophthalmic	28 Y	F	Retinitis pigmentosa - 39	#613809	USH2A	ENST00000674083.1	c.14683A-G (p.Ser4895Gly)	Exon 67	VUS	Compound heterozygous	AR
20	Ophthalmic	30Y	M	Leber congenital amaurosis	#618513	USP45	ENST00000327681.10	c.1636A-T(P.Lys546Ter)	Exon 14	VUS	Heterozygous	AR
21	Ophthalmic	2.1 Y	M	Menke-Hennekam syndrome-1 and Rubinstein-Taybi syndrome-1	#618332, #180849	CREBBP	ENST00000262367.10	c.7010C>T ( p.Thr2337Met)	Exon 31	Heterozygous	VUS	AD
1	Pulmonary	2.1 M	F	Pulmonary Surfactant Metabolism Dysfunction-3	#610921	ABCA3	ENST00000301732.10	c.1136G-A (Gly379Asp )	Exon11	VUS	Homozygous	AR
2	Pulmonary	2	F	Cystic fibrosis	#219700	CFTR	ENST00000003084.6	(Delta F508) c.1521_1523delCTT (p.Phe508delPhe)	Exon 11	Pathogenic	Homozygous	AR
3	Pulmonary	1.5	M	Cystic fibrosis	#219700	CFTR	ENST00000003084.6	(Delta F508) c.1521_1523delCTT (p.Phe508delPhe)	Exon 11	Pathogenic	Homozygous	AR
4	Pulmonary	5.5mth	M	Cystic fibrosis	#219700	CFTR	ENST00000003084.6	(Delta F508) c.1521_1523delCTT (p.Phe508delPhe)	Exon 11	Pathogenic	Homozygous	AR
5	Pulmonary	1.5Y	M	Cystic fibrosis	#219700	CFTR	ENST00000003084.6	(Delta F508) c.1521_1523delCTT (p.Phe508delPhe)	Exon 11	Pathogenic	Homozygous	AR
6	Pulmonary	8mth	M	Cystic fibrosis	#219700	CFTR	ENST00000003084.6	(Delta F508) c.1521_1523delCTT (p.Phe508delPhe)	Exon 11	Pathogenic	Homozygous	AR
7	Pulmonary	1.6	M	Cystic fibrosis	#219700	CFTR	ENST00000003084.6	(Delta F508) c.1521_1523delCTT (p.Phe508delPhe)	Exon 11	Pathogenic	Homozygous	AR
8	Pulmonary	3	F	Cystic fibrosis	#219700	CFTR	ENST00000003084.6	(Delta F508) c.1521_1523delCTT (p.Phe508delPhe)	Exon 11	Pathogenic	Homozygous	AR
9	Pulmonary	5.5Y	F	Cystic fibrosis	#219700	CFTR	ENST00000003084.6	(Delta F508) c.1521_1523delCTT (p.Phe508delPhe)	Exon 11	Pathogenic	Homozygous	AR
10	Pulmonary	11Y	F	Cystic fibrosis	#219700	CFTR	ENST00000003084.6	(Delta F508) c.1521_1523delCTT (p.Phe508delPhe)	Exon 11	Pathogenic	Homozygous	AR
11	Pulmonary	5MTH	M	Cystic fibrosis	#219700	CFTR	ENST00000003084.6	(Delta F508) c.1521_1523delCTT (p.Phe508delPhe)	Exon 11	Pathogenic	Homozygous	AR
12	Pulmonary	11MTH	M	Cystic fibrosis	#219700	CFTR	ENST00000003084.6	(Delta F508) c.1521_1523delCTT (p.Phe508delPhe)	Exon 11	Pathogenic	Homozygous	AR
13	Pulmonary	1.7Y	M	Cystic fibrosis	#219700	CFTR	ENST00000003084.6	(Delta F508) c.1521_1523delCTT (p.Phe508delPhe)	Exon 11	Pathogenic	Homozygous	AR
14	Pulmonary	2Y	M	Cystic fibrosis	#219700	CFTR	ENST00000003084.6	(Delta F508) c.1521_1523delCTT (p.Phe508delPhe)	Exon 11	Pathogenic	Homozygous	AR
15	Pulmonary	6MTH	M	Cystic fibrosis	#219700	CFTR	ENST00000003084.6	(Delta F508) c.1521_1523delCTT (p.Phe508delPhe)	Exon 11	Pathogenic	Homozygous	AR
16	Pulmonary	1	F	Cystic fibrosis	#219700	CFTR	ENST00000003084.6	(Delta F508) c.1521_1523delCTT (p.Phe508delPhe)	Exon 11	Pathogenic	Homozygous	AR
17	Pulmonary	2.25Y	F	Cystic fibrosis	#219700	CFTR	ENST00000003084.6	(Delta F508) c.1521_1523delCTT (p.Phe508delPhe)	Exon 11	Pathogenic	Homozygous	AR
18	Pulmonary	2.5Y	F	Cystic fibrosis	#219700	CFTR	ENST00000003084.6	(Delta F508) c.1521_1523delCTT (p.Phe508delPhe)	Exon 11	Pathogenic	Homozygous	AR
19	Pulmonary	2.5Y	F	Cystic fibrosis	#219700	CFTR	ENST00000003084.6	(Delta F508) c.1521_1523delCTT (p.Phe508delPhe)	Exon 11	Pathogenic	Homozygous	AR
20	Pulmonary	5MTH	F	Cystic fibrosis	#219700	CFTR	ENST00000003084.6	c.1521_1523delCTT (p.Phe508delPhe) & c.1646G-A (p.Ser549Asn)	Exon 11 Exon 12	Pathogenic	Compound heterozygous	AR
21	Pulmonary	2MTH	M	Cystic fibrosis	#219700	CFTR	ENST00000003084.6	(Delta F508) c.1521_1523delCTT (p.Phe508delPhe)	Exon 11	Pathogenic	Homozygous	AR
22	Pulmonary	27DAYS	M	Cystic fibrosis	#219700	CFTR	ENST00000003084.6	(Delta F508) c.1521_1523delCTT (p.Phe508delPhe)	Exon 11	Pathogenic	Homozygous	AR
23	Pulmonary	2MTH	M	Cystic fibrosis	#219700	CFTR	ENST00000003084.6	(Delta F508) c.1521_1523delCTT (p.Phe508delPhe)	Exon 11	Pathogenic	Homozygous	AR
24	Pulmonary	3MTH	M	Cystic fibrosis	#219700	CFTR	ENST00000003084.6	1525-1(G-A)	Exon 11	Pathogenic	Homozygous	AR
25	Pulmonary		F	Cystic fibrosis	#219700	CFTR	ENST00000003084.6	c.1161delC (p.Asn387LysfsTer25)	Exon 9	Likely pathogenic	Homozygous	AR
26	Pulmonary	6Y	M	Cystic fibrosis	#219700	CFTR	ENST00000003084.6	c.1646G-A (p.Ser549Asn) and c.4389G-A (p.Gln1463=)	Exon 12	Pathogenic	Compound heterozygous	AR
27	Pulmonary	2MTH	M	Cystic fibrosis	#219700	CFTR	ENST00000003084.6	c.1161delC (p.Asn387LysfsTer25)	Exon 9	Pathogenic	Homozygous	AR
28	Pulmonary		F	Cystic fibrosis	#219700	CFTR	ENST00000003084.6	1525-1(G-A)	Exon 11	Pathogenic	Heterozygous (2nd mutation ND)	AR
29	Pulmonary	2Y	M	Cystic fibrosis	#219700	CFTR	ENST00000003084.6	1525-1(G-A)	Exon 11	Pathogenic	Heterozygous (2nd mutation ND)	AR
30	Pulmonary	7Y	M	Cystic fibrosis	#219700	CFTR	ENST00000003084.6	(Delta F508) c.1521_1523delCTT (p.Phe508delPhe)	Exon 11	Pathogenic	Heterozygous (2nd mutation ND)	AR
31	Pulmonary	8MTH	F	Cystic fibrosis	#219700	CFTR	ENST00000003084.6	(Delta F508) c.1521_1523delCTT (p.Phe508delPhe)	Exon 11	Pathogenic	Heterozygous (2nd mutation ND)	AR
32	Pulmonary	8DAYS	M	Cystic fibrosis	#219700	CFTR	ENST00000003084.6	(Delta F508) c.1521_1523delCTT (p.Phe508delPhe)	Exon 11	Pathogenic	Heterozygous (2nd mutation ND)	AR
33	Pulmonary	2MTH	M	Cystic fibrosis	#219700	CFTR	ENST00000003084.6	(Delta F508) c.1521_1523delCTT (p.Phe508delPhe)	Exon 11	Pathogenic	Homozygous	AR
34	Pulmonary	5MTH	M	Cystic fibrosis	#219700	CFTR	ENST00000003084.6	(Delta F508) c.1521_1523delCTT (p.Phe508delPhe)	Exon 11	Pathogenic	Heterozygous (2nd mutation ND)	AR
35	Pulmonary	2Y	F	Cystic fibrosis	#219700	CFTR	ENST00000003084.6	(Delta F508) c.1521_1523delCTT (p.Phe508delPhe)	Exon 11	Pathogenic	Heterozygous (2nd mutation ND)	AR
36	Pulmonary	1Y	F	Cystic fibrosis	#219700	CFTR	ENST00000003084.6	(Delta F508) c.1521_1523delCTT (p.Phe508delPhe)	Exon 11	Pathogenic	Heterozygous (2nd mutation ND)	AR
37	Pulmonary	2M	F	Cystic fibrosis	#219700	CFTR	ENST00000003084.6	(Delta F508) c.1521_1523delCTT (p.Phe508delPhe)	Exon 11	Pathogenic	Heterozygous (2nd mutation ND)	AR
38	Pulmonary	8 M	M	Cystic fibrosis	#219700	CFTR	ENST00000003084.6	1525-1(G-A)	Exon 11	Pathogenic	Homozygous	AR
39	Pulmonary	5 M	F	Cystic fibrosis	#219700	CFTR	ENST00000003084.10	c.1518C-G (p.Ile506Met)	Exon11	Pathogenic	Homozygous	AR
40	Pulmonary	5 M	F	Cystic fibrosis	#219700	CFTR	ENST00000003084.6	(Delta F508) c.1521_1523delCTT (p.Phe508delPhe)	Exon 11	Pathogenic	Homozygous	AR
41	Pulmonary	2Y	M	Cystic fibrosis	#219700	CFTR	ENST00000003084.6	c.2374C-T (p.Arg792X)	Exon 14	Pathogenic	Homozygous	AR
42	Pulmonary	1.3M	M	Cystic fibrosis	#219700	CFTR	ENST00000003084.10	c.1705T-G (p.Tyr569Asp) and c.2023T-A (p.Ser678Thr) c.2029G-A (p.Val677Ile)	Exon 13 Exon 14	Pathogenic	Compound heterozygous	AR
43	Pulmonary	4 M	F	Cystic fibrosis	#219700	CFTR	ENST00000003084.6	(Delta F508) c.1521_1523delCTT (p.Phe508delPhe)	Exon 11	Pathogenic	Homozygous	AR
44	Pulmonary	5.5 M	M	Cystic fibrosis	#219700	CFTR	ENST00000003084.6	1525-1(G-A)	Exon 11	Pathogenic	Homozygous	AR
45	Pulmonary	3 M	F	Cystic fibrosis	#219700	CFTR	ENST00000003084.6	c.1705T-G (p.Y569D) and c.3472C-T (p.R1158X)	Exon 13 Exon 24	Pathogenic	Compound heterozygous	AR
46	Pulmonary	5 D	M	Cystic fibrosis	#219700	CFTR	ENST00000003084.6	(Delta F508) c.1521_1523delCTT (p.Phe508delPhe)	Exon 11	Pathogenic	Homozygous	AR
47	Pulmonary	3M	M	Cystic fibrosis	#219700	CFTR	ENST00000003084.6	(Delta F508) c.1521_1523delCTT (p.Phe508delPhe)	Exon 11	Pathogenic	Homozygous	AR
48	Pulmonary	5D	M	Cystic fibrosis	#219700	CFTR	ENST00000003084.6	(Delta F508) c.1521_1523delCTT (p.Phe508delPhe)	Exon 11	Pathogenic	Homozygous	AR
49	Pulmonary	6 M	F	Cystic fibrosis	#219700	CFTR	ENST00000003084.6	(Delta F508) c.1521_1523delCTT (p.Phe508delPhe)	Exon 11	Pathogenic	Homozygous	AR
50	Pulmonary	6 M	M	Cystic fibrosis	#219700	CFTR	ENST00000003084.6	c.3472C-T (p.Arg1158X)	Exon 22	Pathogenic	Homozygous	AR
51	Pulmonary	6 MONTHS	M	Cystic fibrosis	#219700	CFTR	ENST00000003084.6	(Delta F508) c.1521_1523delCTT (p.Phe508delPhe)	Exon 11	Pathogenic	Homozygous	AR
52	Pulmonary	8Y	M	Cystic fibrosis	#219700	CFTR	ENST00000003084.6	(Delta F508) c.1521_1523delCTT (p.Phe508delPhe)	Exon 11	Pathogenic	Homozygous	AR
53	Pulmonary	2 M	M	Cystic fibrosis	#219700	CFTR	ENST00000003084.6	c.1521_1523del (p.Phe508del) and c.2991G-C (p.Leu997Phe)	Exon 11 Exon 19	Pathogenic	Compound heterozygous	AR
54	Pulmonary	34 Y	F	Cystic fibrosis	#219700	CFTR	ENST00000003084.6	c.1161delC (p.Asn387LysfsTer25)	Exon 9	Pathogenic	Homozygous	AR
55	Pulmonary	6Y	F	Cystic fibrosis	#219700	CFTR	ENST00000003084.10	c.1518C-G (p.Ile506Met)	Exon11	Pathogenic	Homozygous	AR
56	Pulmonary	1.5 Y	M	Cystic fibrosis	#219700	CFTR	ENST00000003084.10	c.3468+6T-C and IVS85T	Ex-2 Intron 9	Likely pathogenic	Compound heterozygous	AR
57	Pulmonary	3 Y	F	Cystic fibrosis	#219700	CFTR	ENST00000003084.6	Delta F508 & c.164+12T-C	Exon 11 Intron 2	Pathogenic	Compound heterozygous	AR
58	Pulmonary	13Y	F	Cystic fibrosis	#219700	CFTR	ENST00000003084.6	p.Ser1235Arg and p.Ser422Phe	Exon 22 Exon 10	Pathogenic	Compound heterozygous	AR
59	Pulmonary	8Y	F	Cystic fibrosis	#219700	CFTR	ENST00000003084.6	c.1705T-G (p.Tyr569Asp) and 12TG-5T	Exon 13 Intron 9	Pathogenic	Compound heterozygous	AR
60	Pulmonary	4.5M	M	Cystic fibrosis	#219700	CFTR	ENST00000003084.6	c.1161delC (p.Asn387LysfsTer25)	Exon 9	Pathogenic	Homozygous	AR
61	Pulmonary	5M	M	Cystic fibrosis	#219700	CFTR	ENST00000003084.6	c.1161delC (p.Asn387LysfsTer25)	Exon 9	Pathogenic	Homozygous	AR
62	Pulmonary	5MTH	M	Cystic fibrosis	#219700	CFTR	ENST00000003084.6	c.1161delC (p.Asn387LysfsTer25)	Exon 9	Pathogenic	Heterozygous (2nd mutation ND)	AR
63	Pulmonary	6MTH	F	Cystic fibrosis	#219700	CFTR	ENST00000003084.6	c.1161delC (p.Asn387LysfsTer25)	Exon 9	Pathogenic	Heterozygous (2nd mutation ND)	AR
64	Pulmonary	4.5M	F	Cystic fibrosis	#219700	CFTR	ENST00000003084.6	c.1161delC (p.Asn387LysfsTer25)	Exon 9	Pathogenic	Homozygous	AR
65	Pulmonary	1 MNS	F	Cystic fibrosis	#219700	CFTR	ENST00000003084.6	(Delta F508) c.1521_1523delCTT (p.Phe508delPhe)	Exon 11	Pathogenic	Homozygous	AR
66	Pulmonary	2.5Y	F	Cystic fibrosis	#219700	CFTR	ENST00000003084.6	(Delta F508) c.1521_1523delCTT (p.Phe508delPhe)	Exon 11	Pathogenic	Homozygous	AR
67	Pulmonary	9D	M	Cystic fibrosis	#219700	CFTR	ENST00000003084.6	(Delta F508) c.1521_1523delCTT (p.Phe508delPhe)	Exon 11	Pathogenic	Heterozygous (2nd mutation ND)	AR
68	Pulmonary	2.5M	F	Cystic fibrosis	#219700	CFTR	ENST00000003084.6	(Delta F508) c.1521_1523delCTT (p.Phe508delPhe)	Exon 11	Pathogenic	Heterozygous (2nd mutation ND)	AR
69	Pulmonary	10Y	M	Cystic fibrosis	#219700	CFTR	ENST00000003084.6	(Delta F508) c.1521_1523delCTT (p.Phe508delPhe)	Exon 11	Pathogenic	Homozygous	AR
70	Pulmonary	9M	M	Cystic fibrosis	#219700	CFTR	ENST00000003084.6	(Delta F508) c.1521_1523delCTT (p.Phe508delPhe)	Exon 11	Pathogenic	Homozygous	AR
71	Pulmonary	2M	M	Cystic fibrosis	#219700	CFTR	ENST00000003084.6	(Delta F508) c.1521_1523delCTT (p.Phe508delPhe)	Exon 11	Pathogenic	Homozygous	AR
72	Pulmonary	32Y	F	Cystic fibrosis	#219700	CFTR	ENST00000003084.6	(Delta F508) c.1521_1523delCTT (p.Phe508delPhe)	Exon 11	Pathogenic	Homozygous	AR
73	Pulmonary	6M	M	Cystic fibrosis	#219700	CFTR	ENST00000003084.6	(Delta F508) c.1521_1523delCTT (p.Phe508delPhe)	Exon 11	Pathogenic	Homozygous	AR
74	Pulmonary	7D	M	Cystic fibrosis	#219700	CFTR	ENST00000003084.6	(Delta F508) c.1521_1523delCTT (p.Phe508delPhe)	Exon 11	Pathogenic	Homozygous	AR
75	Pulmonary	1.5Y	M	Cystic fibrosis	#219700	CFTR	ENST00000003084.6	(Delta F508) c.1521_1523delCTT (p.Phe508delPhe)	Exon 11	Pathogenic	Homozygous	AR
1	Nephrological	25 Y	M	Alport syndrome	#301050	COL4A5	ENST00000328300.6	c.2918-11G-A	Intron-33	Pathogenic	Hemizygous	XLD
2	Nephrological	23 Y	F	Alport syndrome	#301050	COL4A5	ENST00000328300.6	c.2918-1G-A	Intron-33	Pathogenic	Heterozygous	XLD
3	Nephrological	33 Y	F	Alport syndrome	#301050	COL4A5	ENST00000328300.11	c.989A-G (p.Lys330Arg)	Exon 17	Likely pathogenic	Heterozygous	XLD
4	Nephrological	15Y	M	Alport syndrome	#301050	COL4A5	ENST00000328300	c.3976delA (p.Gly1327GlufsTer14)	Exon 45	Likely pathogenic	Hemizygous	XLD
5	Nephrological	2Y	M	Alport syndrome	#301050	COL4A5 AND COL4A6	ENST00000328300 / ENST00000372216	Deletion of COL4A5 and COL4A6 genes	Entire gene	Likely pathogenic	Hemizygous	XL
6	Nephrological	35Y	M	Familial cardio myopathy polycystic kidney disease	#617047	FLNC	ENST00000325888.8	c.5128G-A (p.Glu1710Lys)	Exon 30	VUS	Heterozygous	AD
7	Nephrological	17Y	M	Glomerulopathy with fibronectin deposits 2	#601894	FN1	ENST00000354785	c.5651A-G (p.Y1884C)	Exon 35	VUS	Heterozygous	AD
8	Nephrological	62Y	M	Hemochromatosis	#235200	HFE	ENST00000357618.10	c.187C-G (p.His63Asp)	Exon 2	Likely Pathogenic	Heterozygous (2nd variant not found)	AR
9	Nephrological	16 Y	M	Nephronophthisis 4	#606966	NPHP4	ENST00000378156.9	c.517C-T (p.Gln173Ter)	Exon 5	Pathogenic	Homozygous	AR
10	Nephrological	35Y	F	Polycystic kidney disease 1	#173900	PKD1	ENST00000262304.4	c.7818G-A (p.Gln2606His)	Exon20	VUS	Heterozygous	AD
11	Nephrological	21Y	F	Polycystic kidney disease-2 with or without Polycystic liver disease	#613095	PKD2	ENST00000237596.7	Deletion (Chr4:88928785-88940754)	-	VUS	Heterozygous	AD
12	Nephrological	28Y	M	Polycystic kidney disease-2 with or without Polycystic liver disease	#613095	PKD2	ENST00000237596.7	c.2118G-C	Intron 10	Pathogenic	Heterozygous	AD
13	Nephrological	30Y	M	Nephrotic syndrome type-3	#610725	PLCE1	ENST00000371380.7	c.961C-T (p.Arg321Ter)	Exon 1	Pathogenic	Homozygous	AR
14	Nephrological	30 Y	M	Bartter syndrome type 1	#601678	SLC12A1	ENST00000380993.8	c.2113T-C	Exon 17	VUS	Homozygous	AR
15	Nephrological	5 M	M	Tubulointerstitial kidney disease-1	# 162000	UMOD	ENST00000396134.6	c.1459G-A (p.Gly487Ser)	Exon 8	VUS	Heterozygous	AD
1	Hemoglobin disorders	54Y	M	Hemophilia-A	#306700	F8	ENST00000360256.4	Inversion of intron 22	Intron 22	Hemizygous	Pathogenic	XLR
2	Hemoglobin disorders	24Y	M	Hemophilia-B	#306900	F9	ENST00000218099.7	c.1372_1373insA (p.Thr458AsnfsTer18)	Exon 8	Hemizygous	Likely pathogenic	XLR
3	Hemoglobin disorders	30Y	M	Hemophilia-B	#306900	F9	ENST00000218099.7	g.139541114G-A p.G106S	Exon 4	Hemizygous	Likely pathogenic	XLR
4	Hemoglobin disorders	7Y	M	Fanconi anemia	#227650	FANCA	ENST00000389301.3	c.1143+5 (G-C)	Intron	Homozygous	Pathogenic	AR
5	Hemoglobin disorders	24Y	F	Beta Thalassemia	#613985	HBB	ENST00000335295.4	IVS 1,5 (G-C)	Exon 1	Homozygous	Pathogenic	AR
6	Hemoglobin disorders	4Y	F	Beta Thalassemia	#613985	HBB	ENST00000335295.4	IVS 1,5 (G-C) -88 (C-T)	Exon 1	Compound heterozygous	Pathogenic	AR
7	Hemoglobin disorders	8 months	F	Beta Thalassemia	#613985	HBB	ENST00000335295.4	619bp del IVS 1,1 (G-T)	Exon 3 Exon 1	Compound heterozygous	Pathogenic	AR
8	Hemoglobin disorders	3Y	M	Beta Thalassemia	#613985	HBB	ENST00000335295.4	619bp del IVS 1,1 (G-T)	Exon 3 Exon 1	Compound heterozygous	Pathogenic	AR
9	Hemoglobin disorders	5Y	M	Beta Thalassemia	#613985	HBB	ENST00000335295.4	619bp del IVS 1,1 (G-T)	Exon 3 Exon 1	Compound heterozygous	Pathogenic	AR
10	Hemoglobin disorders	31Y	F	Beta Thalassemia	#613985	HBB	ENST00000335295.4	619bp del IVS 1,5 (G-T)	Exon 3 Exon 1	Compound heterozygous	Pathogenic	AR
11	Hemoglobin disorders	4Y	M	Beta Thalassemia	#613985	HBB	ENST00000335295.4	-88 (C-T) Fs 41/42	Exon 1 Exon 2	Compound heterozygous	Pathogenic	AR
12	Hemoglobin disorders	5Y	M	Beta Thalassemia	#613985	HBB	ENST00000335295.4	IVS 1,5 (G-C)	Exon 1	Homozygous	Pathogenic	AR
13	Hemoglobin disorders	30 Y	M	Beta Thalassemia	#613985	HBB	ENST00000335295.4	c.365A>C (E122A)	Exon 3	Homozygous	VUS	AR
14	Hemoglobin disorders	28 Y	M	Beta Thalassemia	#613985	HBB	ENST00000335295.4	c.8A>C (p.His3Pro)	Exon 1	Homozygous	VUS	AR
15	Hemoglobin disorders	6Y	F	Beta Thalassemia	#613985	HBB	ENST00000335295.4	CAP+1 (A-C) FS 8/9	Exon 1	Compound heterozygous	Pathogenic	AR
16	Hemoglobin disorders	5Y	M	Beta Thalassemia	#613985	HBB	ENST00000335295.4	CD 30 (G-C) IVS 1,5 (G-C)	Exon 1	Compound heterozygous	Pathogenic	AR
17	Hemoglobin disorders	-	M	Sickle cell anemia	#613985	HBB	ENST00000335295.4	Cd 6 (A-T)	Exon 1	Homozygous	Pathogenic	AR
18	Hemoglobin disorders	3	M	Beta Thalassemia	#613985	HBB	ENST00000335295.4	CD15 (G-A)	Exon 1	Homozygous	Pathogenic	AR
19	Hemoglobin disorders	4Y	M	Beta Thalassemia	#613985	HBB	ENST00000335295.4	Cd15 (G-A) IVS1,5(G-C)	Exon 1	Compound heterozygous	Pathogenic	AR
20	Hemoglobin disorders	8Y	M	Beta Thalassemia	#613985	HBB	ENST00000335295.4	CD15(G-A) IVS1,1 (G-A)	Exon 1	Compound heterozygous	Pathogenic	AR
21	Hemoglobin disorders	25Y	F	Beta Thalassemia	#613985	HBB	ENST00000335295.4	CD15(G-A) IVS 1,5 (G-C)	Exon 1	Compound heterozygous	Pathogenic	AR
22	Hemoglobin disorders	2Y	M	Beta Thalassemia	#613985	HBB	ENST00000335295.4	CD26 (T-C)	Exon 1	Homozygous	Pathogenic	AR
23	Hemoglobin disorders	4Y	M	Beta Thalassemia	#613985	HBB	ENST00000335295.4	CD26(T-C) FS 8/9	Exon 1	Compound heterozygous	Pathogenic	AR
24	Hemoglobin disorders	-	M	Beta Thalassemia	#613985	HBB	ENST00000335295.4	CD30 (G-A)	Exon 1	Homozygous	Pathogenic	AR
25	Hemoglobin disorders	3Y	F	Beta Thalassemia	#613985	HBB	ENST00000335295.4	CD30 (G-C)	Exon 1	Homozygous	Pathogenic	AR
26	Hemoglobin disorders	5Y	M	Beta Thalassemia	#613985	HBB	ENST00000335295.4	CD30 (G-C)	Exon 1	Homozygous	Pathogenic	AR
27	Hemoglobin disorders	13MTH	F	Beta Thalassemia	#613985	HBB	ENST00000335295.4	CD5 (-CT) CAP+1(A-C)	Exon 1	Compound heterozygous	Pathogenic	AR
28	Hemoglobin disorders	9MTH	F	Beta Thalassemia	#613985	HBB	ENST00000335295.4	CD5 (-CT) IVS 1,5 (G-C)	Exon 1	Compound heterozygous	Pathogenic	AR
29	Hemoglobin disorders	4Y	F	Sickle cell anemia, beta-thalassemia	#603903, #613985	HBB	ENST00000335295.4	CD6 (A-T) IVS1-5 (G-C)	Exon 1	Compound heterozygous	Pathogenic	AR
30	Hemoglobin disorders	4.5Y	F	Sickle cell anemia	#603903	HBB	ENST00000335295.4	CD6 (A-T)	Exon 1	Homozygous	Pathogenic	AR
31	Hemoglobin disorders	4D	M	Sickle cell anemia	#603903	HBB	ENST00000335295.4	CD6 (A-T)	Exon 1	Homozygous	Pathogenic	AR
32	Hemoglobin disorders	-	M	Sickle cell anemia	#603903	HBB	ENST00000335295.4	CD6 (A-T)	Exon 1	Homozygous	Pathogenic	AR
33	Hemoglobin disorders	20Y	F	Sickle cell anemia	#603903	HBB	ENST00000335295.4	CD6 (A-T)	Exon 1	Homozygous	Pathogenic	AR
34	Hemoglobin disorders	32Y	F	Sickle cell anemia	#603903	HBB	ENST00000335295.4	CD6(A-T)	Exon 1	Homozygous	Pathogenic	AR
35	Hemoglobin disorders	22Y	M	Beta Thalassemia	#613985	HBB	ENST00000335295.4	619bp Del IVS1-5 (G-C)	Exon 1	Compound heterozygous	Pathogenic	AR
36	Hemoglobin disorders	8M	F	Beta Thalassemia	#613985	HBB	ENST00000335295.4	c.92G-C IVS1,5(G-C)	Exon 1	Compound heterozygous	Pathogenic	AR
37	Hemoglobin disorders	-	F	Beta Thalassemia	#613985	HBB	ENST00000335295.4	IVS1,5 (G-C) Fs 8/9	Exon 1	Compound heterozygous	Pathogenic	AR
38	Hemoglobin disorders	4Y	M	Beta Thalassemia	#613985	HBB	ENST00000335295.4	Delta-beta inv-del FS16 (-C)	Ex 1 to 3	Compound heterozygous	Pathogenic	AR
39	Hemoglobin disorders	24 Y	F	Beta Thalassemia	#613985	HBB	ENST00000335295.4	Delta-beta inv-del	Ex 1 to 3	Homozygous	Pathogenic	AR
40	Hemoglobin disorders	-	M	Beta Thalassemia	#613985	HBB	ENST00000335295.4	FS 41/42 CAP+1 (A-C)	Exon 2 Exon 1	Compound heterozygous	Pathogenic	AR
41	Hemoglobin disorders	3Y	M	Beta Thalassemia	#613985	HBB	ENST00000335295.4	FS 41/42 FS8/9	Exon 2 Exon 1	Compound heterozygous	Pathogenic	AR
42	Hemoglobin disorders	4.5Y	M	Beta Thalassemia	#613985	HBB	ENST00000335295.4	FS 41/42 FS8/9	Exon 2 Exon 1	Compound heterozygous	Pathogenic	AR
43	Hemoglobin disorders	4Y	M	Beta Thalassemia	#613985	HBB	ENST00000335295.4	FS 41/42 IVS 1,5 (G-C)	Exon 2 Exon 1	Compound heterozygous	Pathogenic	AR
44	Hemoglobin disorders	25Y	F	Beta Thalassemia	#613985	HBB	ENST00000335295.4	FS 41/42 IVS 2-1 (G-A)	Exon 2 Exon 1	Compound heterozygous	Pathogenic	AR
45	Hemoglobin disorders	3Y	M	Beta Thalassemia	#613985	HBB	ENST00000335295.4	FS 41/42	Exon 2	Homozygous	Pathogenic	AR
46	Hemoglobin disorders	-	F	Beta Thalassemia	#613985	HBB	ENST00000335295.4	FS 41/42	Exon 2	Homozygous	Pathogenic	AR
47	Hemoglobin disorders	3Y	M	Beta Thalassemia	#613985	HBB	ENST00000335295.4	FS 41/42	Exon 2	Homozygous	Pathogenic	AR
48	Hemoglobin disorders	2Y	F	Beta Thalassemia	#613985	HBB	ENST00000335295.4	FS 41/42 IVS 2-1 (G-A)	Exon 2	Compound heterozygous	Pathogenic	AR
49	Hemoglobin disorders	25Y	M	Beta Thalassemia	#613985	HBB	ENST00000335295.4	FS 8/9	Exon 1	Homozygous	Pathogenic	AR
50	Hemoglobin disorders	-	M	Beta Thalassemia	#613985	HBB	ENST00000335295.4	FS 8/9	Exon 1	Homozygous	Pathogenic	AR
51	Hemoglobin disorders	-	-	Beta Thalassemia	#613985	HBB	ENST00000335295.4	FS 8/9	Exon 1	Homozygous	Pathogenic	AR
52	Hemoglobin disorders	-	F	Beta Thalassemia	#613985	HBB	ENST00000335295.4	FS 8/9 FS 41/42	Exon 1 Exon 2	Compound heterozygous	Pathogenic	AR
53	Hemoglobin disorders	3Y	F	Beta Thalassemia	#613985	HBB	ENST00000335295.4	FS 8/9	Exon 1	Homozygous	Pathogenic	AR
54	Hemoglobin disorders	5Y	F	Beta Thalassemia	#613985	HBB	ENST00000335295.4	FS16(-C) CAP +1(A-C)	Exon 1	Compound heterozygous	Pathogenic	AR
55	Hemoglobin disorders	-	F	Beta Thalassemia	#613985	HBB	ENST00000335295.4	FS41/42 IVS 1-3 (T-G)	Exon 2 Exon 1	Compound heterozygous	Pathogenic	AR
56	Hemoglobin disorders	13Y	M	Beta Thalassemia	#613985	HBB	ENST00000335295.4	FS41/42 FS16(-C)	Exon 2 Exon 1	Compound heterozygous	Pathogenic	AR
57	Hemoglobin disorders	5Y	M	Beta Thalassemia	#613985	HBB	ENST00000335295.4	FS41/42 -88(C-T)	Exon 2 Exon 1	Compound heterozygous	Pathogenic	AR
58	Hemoglobin disorders	3Y	M	Beta Thalassemia	#613985	HBB	ENST00000335295.4	FS41/42 FS8/9	Exon 2 Exon 1	Compound heterozygous	Pathogenic	AR
59	Hemoglobin disorders	10Y	M	Beta Thalassemia	#613985	HBB	ENST00000335295.4	FS41/42 IVS1,5(G-C)	Exon 2 Exon 1	Compound heterozygous	Pathogenic	AR
60	Hemoglobin disorders	1Y	M	Beta Thalassemia	#613985	HBB	ENST00000335295.4	FS41/42 CD121 (G-C)	Exon 2 Exon 3	Compound heterozygous	Pathogenic	AR
61	Hemoglobin disorders	10Y	F	Beta Thalassemia	#613985	HBB	ENST00000335295.4	FS41/42	Exon 2	Homozygous	Pathogenic	AR
62	Hemoglobin disorders	-	M	Beta Thalassemia	#613985	HBB	ENST00000335295.4	FS8/9	Exon 1	Homozygous	Pathogenic	AR
63	Hemoglobin disorders	-	M	Beta Thalassemia	#613985	HBB	ENST00000335295.4	FS8/9 CAP+1(A-C)	Exon 1	Homozygous	Pathogenic	AR
64	Hemoglobin disorders	-	M	Beta Thalassemia	#613985	HBB	ENST00000335295.4	FS8/9 IVS1,1 (G-T)	Exon 1	Compound heterozygous	Pathogenic	AR
65	Hemoglobin disorders	9Y	M	Beta Thalassemia	#613985	HBB	ENST00000335295.4	FS8/9 CD26 (T-C)	Exon 1	Compound heterozygous	Pathogenic	AR
66	Hemoglobin disorders	-	F	Beta Thalassemia	#613985	HBB	ENST00000335295.4	FS8/9	Exon 1	Homozygous	Pathogenic	AR
67	Hemoglobin disorders	5Y	M	Beta Thalassemia	#613985	HBB	ENST00000335295.4	619 bp Del	Exon 3	Heterozygous (2nd mutation not known)	Pathogenic	AR
68	Hemoglobin disorders	3Y	F	Beta Thalassemia	#613985	HBB	ENST00000335295.4	Delta beta inv-del CD15(G-A)	Exon 1	Heterozygous (2nd mutation not known)	Pathogenic	AR
69	Hemoglobin disorders	2Y	M	Beta Thalassemia	#613985	HBB	ENST00000335295.4	Delta beta inv-del IVS1,5(G-C)	Exon 1	Heterozygous (2nd mutation not known)	Pathogenic	AR
70	Hemoglobin disorders	-	M	Beta Thalassemia	#613985	HBB	ENST00000335295.4	FS8/9	Exon 1	Heterozygous (2nd mutation not known)	Pathogenic	AR
71	Hemoglobin disorders	27Y	F	Beta Thalassemia	#613985	HBB	ENST00000335295.4	IVS 1,5 (G-C)	Exon 1	Heterozygous (2nd mutation not known)	Pathogenic	AR
72	Hemoglobin disorders	3Y	M	Beta Thalassemia	#613985	HBB	ENST00000335295.4	IVS 1,5 G-C FS41/42	Exon 1 Exon 2	Homozygous	Pathogenic	AR
73	Hemoglobin disorders	3 Y	M	Beta Thalassemia	#613985	HBB	ENST00000335295.4	IVS 1,5(G-C) FS 41/42	Exon 1 Exon 2	Compound heterozygous	Pathogenic	AR
74	Hemoglobin disorders	2Y	M	Beta Thalassemia	#613985	HBB	ENST00000335295.4	619bp Del	Exon 1	Homozygous	Pathogenic	AR
75	Hemoglobin disorders	-	-	Beta Thalassemia	#613985	HBB	ENST00000335295.4	619bp Del	Exon 1	Homozygous	Pathogenic	AR
76	Hemoglobin disorders	5Y	M	Beta Thalassemia	#613985	HBB	ENST00000335295.4	IVS 1, 5 (G-C) CD26 (G-A)	Exon 1	Compound heterozygous	Pathogenic	AR
77	Hemoglobin disorders	3Y	F	Beta Thalassemia	#613985	HBB	ENST00000335295.4	IVS 1, 5 (G-C)	Exon 1	Homozygous	Pathogenic	AR
78	Hemoglobin disorders	5Y	M	Beta Thalassemia	#613985	HBB	ENST00000335295.4	IVS 1, 5 (G-C)	Exon 1	Homozygous	Pathogenic	AR
79	Hemoglobin disorders	-	M	Beta Thalassemia	#613985	HBB	ENST00000335295.4	IVS 1, 5 (G-C)	Exon 1	Homozygous	Pathogenic	AR
80	Hemoglobin disorders	-	M	Beta Thalassemia	#613985	HBB	ENST00000335295.4	IVS 1, 5 (G-C)	Exon 1	Homozygous	Pathogenic	AR
81	Hemoglobin disorders	3Y	F	Beta Thalassemia	#613985	HBB	ENST00000335295.4	IVS 1, 5 (G-C)	Exon 1	Homozygous	Pathogenic	AR
82	Hemoglobin disorders	1.5Y	F	Beta Thalassemia	#613985	HBB	ENST00000335295.4	IVS 1,5 (G-C) FS 8/9	Exon 1	Compound heterozygous	Pathogenic	AR
83	Hemoglobin disorders	31Y	M	Beta Thalassemia	#613985	HBB	ENST00000335295.4	IVS 1,5 (G-C) Cd15 (G-A)	Exon 1	Compound heterozygous	Pathogenic	AR
84	Hemoglobin disorders	-	M	Beta Thalassemia	#613985	HBB	ENST00000335295.4	IVS 1, 5 (G-C)	Exon 1	Homozygous	Pathogenic	AR
85	Hemoglobin disorders	5Y	M	Beta Thalassemia	#613985	HBB	ENST00000335295.4	IVS 1, 5 (G-C)	Exon 1	Homozygous	Pathogenic	AR
86	Hemoglobin disorders	13M	M	Beta Thalassemia	#613985	HBB	ENST00000335295.4	IVS 1,5(G-C) FS 8/9	Exon 1	Compound heterozygous	Pathogenic	AR
87	Hemoglobin disorders	3Y	F	Beta Thalassemia	#613985	HBB	ENST00000335295.4	IVS 1, 5 (G-C)	Exon 1	Homozygous	Pathogenic	AR
88	Hemoglobin disorders	4Y	M	Beta Thalassemia	#613985	HBB	ENST00000335295.4	IVS 1, 5 (G-C)	Exon 1	Homozygous	Pathogenic	AR
89	Hemoglobin disorders	-	-	Beta Thalassemia	#613985	HBB	ENST00000335295.4	IVS 1, 5 (G-C)	Exon 1	Homozygous	Pathogenic	AR
90	Hemoglobin disorders	-	M	Beta Thalassemia	#613985	HBB	ENST00000335295.4	IVS 1,5(G-C) -88(C-T)	Exon 1	Compound heterozygous	Pathogenic	AR
91	Hemoglobin disorders	8Y	F	Beta Thalassemia	#613985	HBB	ENST00000335295.4	IVS 1,5(G-C) FS8/9	Exon 1	Compound heterozygous	Pathogenic	AR
92	Hemoglobin disorders	2.5Y	M	Beta Thalassemia	#613985	HBB	ENST00000335295.4	IVS 1-1 (G-A) CAP+1 (A-C) M	Exon 1	Compound heterozygous	Pathogenic	AR
93	Hemoglobin disorders	5Y	M	Beta Thalassemia	#613985	HBB	ENST00000335295.4	IVS 1, 5 (G-C)	Exon 1	Homozygous	Pathogenic	AR
94	Hemoglobin disorders	3.5Y	M	Beta Thalassemia	#613985	HBB	ENST00000335295.4	IVS 1, 5 (G-C)	Exon 1	Homozygous	Pathogenic	AR
95	Hemoglobin disorders	1Y	M	Beta Thalassemia	#613985	HBB	ENST00000335295.4	IVS 1, 5 (G-C)	Exon 1	Homozygous	Pathogenic	AR
96	Hemoglobin disorders	6Y	M	Beta Thalassemia	#613985	HBB	ENST00000335295.4	IVS 1, 5 (G-C)	Exon 1	Homozygous	Pathogenic	AR
97	Hemoglobin disorders	6Y	M	Beta Thalassemia	#613985	HBB	ENST00000335295.4	IVS 1, 5 (G-C)	Exon 1	Homozygous	Pathogenic	AR
98	Hemoglobin disorders	13Y	M	Beta Thalassemia	#613985	HBB	ENST00000335295.4	IVS1,1 (G-T)	Exon 1	Homozygous	Pathogenic	AR
99	Hemoglobin disorders	30Y	F	Beta Thalassemia	#613985	HBB	ENST00000335295.4	IVS1,1(G-T) FS16(-C)	Exon 1	Compound heterozygous	Pathogenic	AR
100	Hemoglobin disorders	-	M	Beta Thalassemia	#613985	HBB	ENST00000335295.4	IVS1,1(G-T) FS16(-C)	Exon 1	Compound heterozygous	Pathogenic	AR
101	Hemoglobin disorders	3.5Y	M	Beta Thalassemia	#613985	HBB	ENST00000335295.4	IVS 1, 5 (G-C)	Exon 1	Homozygous	Pathogenic	AR
102	Hemoglobin disorders	8Y	F	Beta Thalassemia	#613985	HBB	ENST00000335295.4	IVS 1, 5 (G-C)	Exon 1	Homozygous	Pathogenic	AR
103	Hemoglobin disorders	-	-	Beta Thalassemia	#613985	HBB	ENST00000335295.4	IVS1,5 (G-C) FS8/9	Exon 1	Compound heterozygous	Pathogenic	AR
104	Hemoglobin disorders	-	M	Beta Thalassemia	#613985	HBB	ENST00000335295.4	IVS1,5(G-C) -88(C-T)	Exon 1	Compound heterozygous	Pathogenic	AR
105	Hemoglobin disorders	2.5Y	M	Beta Thalassemia	#613985	HBB	ENST00000335295.4	IVS1,5(G-C) CD 30 (G-C)	Exon 1	Compound heterozygous	Pathogenic	AR
106	Hemoglobin disorders	3Y	M	Beta Thalassemia	#613985	HBB	ENST00000335295.4	IVS1,5(G-C) CD5 (-CT)	Exon 1	Compound heterozygous	Pathogenic	AR
107	Hemoglobin disorders	9Y	F	Beta Thalassemia	#613985	HBB	ENST00000335295.4	IVS1,5 (G-C) FS8/9	Exon 1	Compound heterozygous	Pathogenic	AR
108	Hemoglobin disorders	3.5Y	F	Beta Thalassemia	#613985	HBB	ENST00000335295.4	IVS 1, 5 (G-C)	Exon 1	Homozygous	Pathogenic	AR
109	Hemoglobin disorders	4Y	F	Beta Thalassemia	#613985	HBB	ENST00000335295.4	IVS 1, 5 (G-C)	Exon 1	Homozygous	Pathogenic	AR
110	Hemoglobin disorders	2Y	F	Beta Thalassemia	#613985	HBB	ENST00000335295.4	IVS 1, 5 (G-C)	Exon 1	Homozygous	Pathogenic	AR
111	Hemoglobin disorders	-	F	Beta Thalassemia	#613985	HBB	ENST00000335295.4	IVS 1, 5 (G-C)	Exon 1	Homozygous	Pathogenic	AR
112	Hemoglobin disorders	4Y	M	Beta Thalassemia	#613985	HBB	ENST00000335295.4	IVS 1, 5 (G-C)	Exon 1	Homozygous	Pathogenic	AR
113	Hemoglobin disorders	11Y	M	Beta Thalassemia	#613985	HBB	ENST00000335295.4	IVS 1-1(G-A)	Exon 1	Homozygous	Pathogenic	AR
114	Hemoglobin disorders	7Y	F	Beta Thalassemia	#613985	HBB	ENST00000335295.4	IVS1-25 del	Exon 1	Homozygous	Pathogenic	AR
115	Hemoglobin disorders	9Y	M	Beta Thalassemia	#613985	HBB	ENST00000335295.4	IVS1-5 (G-C)	Exon 1	Homozygous	Pathogenic	AR
116	Hemoglobin disorders	16 MT	M	Beta Thalassemia	#613985	HBB	ENST00000335295.4	IVS1-5 (G-C) 88 (C-T)	Exon 1	Compound heterozygous	Pathogenic	AR
117	Hemoglobin disorders	1.7Y	M	Beta Thalassemia	#613985	HBB	ENST00000335295.4	IVS1-5 (G-C) CAP+1 (A-C)	Exon 1	Compound heterozygous	Pathogenic	AR
118	Hemoglobin disorders	8	M	Beta Thalassemia	#613985	HBB	ENST00000335295.4	IVS 1, 5 (G-C)	Exon 1	Homozygous	Pathogenic	AR
119	Hemoglobin disorders	-	M	Beta Thalassemia	#613985	HBB	ENST00000335295.4	IVS 1, 5 (G-C)	Exon 1	Homozygous	Pathogenic	AR
120	Hemoglobin disorders	3Y	M	Beta Thalassemia	#613985	HBB	ENST00000335295.4	IVS 1, 5 (G-C)	Exon 1	Homozygous	Pathogenic	AR
121	Hemoglobin disorders	3.25Y	F	Beta Thalassemia	#613985	HBB	ENST00000335295.4	IVS 1, 5 (G-C)	Exon 1	Homozygous	Pathogenic	AR
122	Hemoglobin disorders	-	M	Beta Thalassemia	#613985	HBB	ENST00000335295.4	IVS 1, 5 (G-C)	Exon 1	Homozygous	Pathogenic	AR
123	Hemoglobin disorders	26Y	F	Beta Thalassemia	#613985	HBB	ENST00000335295.4	IVS 1, 5 (G-C)	Exon 1	Homozygous	Pathogenic	AR
124	Hemoglobin disorders	10Y	M	Hemophagocytic Lymphohistiocytosis, Familial 5	#613101	STXBP2	ENST00000221283	c.1280-1G-C	Intron 14	Homozygous	Pathogenic	AR
125	Hemoglobin disorders	3.5YM	M	Hemophagocytic Lymphohistiocytosis, Familial 5	#613101	STXBP2	ENST00000221283	c.1682G-C (p.Trp561Ser)	Exon 18	Heterozygous	VUS	AR
127	Hemoglobin disorders	9Y	M	Beta Thalassemia	#613985	HBB	ENST00000335295.4	IVS 1, 5 (G-C)	Exon 1	Homozygous	Pathogenic	AR
128	Hemoglobin disorders	7Y	F	Beta Thalassemia	#613985	HBB	ENST00000335295.4	IVS 1,5(G-C) FS8/9	Exon 1	Compound heterozygous	Pathogenic	AR
129	Hemoglobin disorders	2Y	M	Beta Thalassemia	#613985	HBB	ENST00000335295.4	IVS 1, 5 (G-C)	Exon 1	Homozygous	Pathogenic	AR
130	Hemoglobin disorders	28Y	M	Beta Thalassemia	#613985	HBB	ENST00000335295.4	FS8/9	Exon 1	Homozygous	Pathogenic	AR
131	Hemoglobin disorders	-	M	Beta Thalassemia	#613985	HBB	ENST00000335295.4	IVS 1, 5 (G-C)	Exon 1	Homozygous	Pathogenic	AR
132	Hemoglobin disorders	17Y	M	Hemophilia A	#306700	F8	ENST00000360256.4	c.5953C>T (p.Arg1985Ter)	Exon 18	Hemizygous	Pathogenic	XLR
133	Hemoglobin disorders	27Y	M	Hemophilia B	#306900	F9	ENST00000218099.7	c.484C>T (p.R162X)	Exon 5	Hemizygous	Pathogenic	XLR
134	Hemoglobin disorders	54Y	M	Hemophilia A	#306700	F8	ENST00000360256.4	IVS6+5 (G>A)	Intron 6	Hemizygous	Pathogenic	XLR
135	Hemoglobin disorders	31Y	M	Hemophilia A	#306700	F8	ENST00000360256.4	c.4072C>T (p.Gln1358Ter)	Exon 14	Hemizygous	Pathogenic	XLR
136	Hemoglobin disorders	-	M	Hemophilia B	#306900	F9	ENST00000218099.7	c.737delG (p.Gly246ValfsTer18)	Exon 7	Hemizygous	Likely pathogenic	XLR
137	Hemoglobin disorders	-	M	Hemophilia A	#306700	F8	ENST00000360256.4	C.2939_2940insG (p.Asn982Lysfs*9)	Exon 14	Hemizygous	Pathogenic	XLR
138	Hemoglobin disorders	21Y	M	Hemophilia A	#306700	F8	ENST00000360256.4	INVERSION OF INTRON 22	Intron 22	Pathogenic	Hemizygous	XLR
139	Hemoglobin disorders	15 Y	M	Hemophilia A	#306700	F8	NM_000132.3	c.?_(6429+1_6430-1)inv	Intron 23	Pathogenic	Hemizygous	XLR
140	Hemoglobin disorders	4 Y	M	Hemophilia A	#306700	F8	ENST00000360256.9	c.5144_5146del (p.Arg1715del)	Exon 14	Pathogenic	Hemizygous	XLR
	Skeletal dysplasia	2Y	M	Achondroplasia	#100800	FGFR3	ENST00000440486.8	c.1138G>A (p.Gly380Arg)	Exon 9	Heterozygous	Pathogenic	AD
	Skeletal dysplasia	3Y	M	Achondroplasia	#100800	FGFR3	ENST00000440486.8	c.1138G>A (p.Gly380Arg)	Exon 9	Heterozygous	Pathogenic	AD
	Skeletal dysplasia	2.8Y	F	Achondroplasia	#100800	FGFR3	ENST00000440486.8	c.1138G>A (p.Gly380Arg)	Exon 9	Heterozygous	Pathogenic	AD
	Skeletal dysplasia	25Y	M	Achondroplasia	#100800	FGFR3	ENST00000440486.8	c.1138G>A (p.Gly380Arg)	Exon 9	Heterozygous	Pathogenic	AD
	Skeletal dysplasia	2.5M	M	Achondroplasia	#100800	FGFR3	ENST00000440486.8	c.1138G>A (p.Gly380Arg)	Exon 9	Heterozygous	Pathogenic	AD
	Skeletal dysplasia	-	F	Achondroplasia	#100800	FGFR3	ENST00000440486.8	c.1138G>A (p.Gly380Arg)	Exon 9	Heterozygous	Pathogenic	AD
	Skeletal dysplasia	2.5Y	F	Achondroplasia	#100800	FGFR3	ENST00000440486.8	c.1138G>A (p.Gly380Arg)	Exon 9	Heterozygous	Pathogenic	AD
	Skeletal dysplasia	2Y	M	Achondroplasia	#100800	FGFR3	ENST00000440486.8	c.1138G>A (p.Gly380Arg)	Exon 9	Heterozygous	Pathogenic	AD
	Skeletal dysplasia	5Y	M	Achondroplasia	#100800	FGFR3	ENST00000440486.8	c.1138G>A (p.Gly380Arg)	Exon 9	Heterozygous	Pathogenic	AD
	Skeletal dysplasia	1D	M	Achondroplasia	#100800	FGFR3	ENST00000440486.8	c.1138G>A (p.Gly380Arg)	Exon 9	Heterozygous	Pathogenic	AD
	Skeletal dysplasia	2.5Y	M	Achondroplasia	#100800	FGFR3	ENST00000440486.8	c.1138G>A (p.Gly380Arg)	Exon 9	Heterozygous	Pathogenic	AD
	Skeletal dysplasia	3Y	F	Achondroplasia	#100800	FGFR3	ENST00000440486.8	c.1138G>A (p.Gly380Arg)	Exon 9	Heterozygous	Pathogenic	AD
	Skeletal dysplasia	5 M	F	Achondroplasia	#100800	FGFR3	ENST00000440486.8	c.1138G>A (p.Gly380Arg)	Exon 9	Heterozygous	Pathogenic	AD
	Skeletal dysplasia	6M	M	Achondroplasia	#100800	FGFR3	ENST00000440486.8	c.1138G>A (p.Gly380Arg)	Exon 9	Heterozygous	Pathogenic	AD
	Skeletal dysplasia	3 M	M	Achondroplasia	#100800	FGFR3	ENST00000440486.8	c.1138G>A (p.Gly380Arg)	Exon 9	Heterozygous	Pathogenic	AD
	Skeletal dysplasia	4M	M	Achondroplasia	#100800	FGFR3	ENST00000440486.8	c.1138G>C (p.Gly380Arg)	Exon 9	Heterozygous	Pathogenic	AD
	Skeletal dysplasia	8M	M	Achondroplasia	#100800	FGFR3	ENST00000440486.8	c.1138G>C (p.Gly380Arg)	Exon 9	Heterozygous	Pathogenic	AD
	Skeletal dysplasia	3.5Y	M	Achondroplasia	#100800	FGFR3	ENST00000440486.8	c.1138G>C (p.Gly380Arg)	Exon 9	Heterozygous	Pathogenic	AD
	Skeletal dysplasia	5 M	F	Achondroplasia	#100800	FGFR3	ENST00000440486.8	c.1138G>C (p.Gly380Arg)	Exon 9	Heterozygous	Pathogenic	AD
	Skeletal dysplasia	4Y	F	Achondroplasia	#100800	FGFR3	ENST00000440486.8	c.1138G>C (p.Gly380Arg)	Exon 9	Heterozygous	Pathogenic	AD
	Skeletal dysplasia	4 M	F	Achondroplasia	#100800	FGFR3	ENST00000440486.8	c.1138G>C (p.Gly380Arg)	Exon 9	Heterozygous	Pathogenic	AD
	Skeletal dysplasia	25Y	F	Anauxetic dysplasia 2	#617396	POP1	ENST00000401707.7	c.1537C>T (p.Arg513Ter)	Exon 11	Heterozygous	Pathogenic	AR
	Skeletal dysplasia	3M	M	Arthrogryposis, distal, type 2B2	#618435	TNNT3	ENST00000278317.11	c.187C>T (p.Arg63Cys)	Exon 10	Heterozygous	Likely pathogenic	AD
	Skeletal dysplasia	8 Y	M	Bruck syndrome	#259450	FKBP10	ENST00000321562.9	c.1034dup (p.His346AlaFsTer27) c.1124_1152ins (p.Asn375Pro)	Exon 6 Exon 5	Compound heterozygous	Pathogenic VUS	AR
	Skeletal dysplasia	-	F	Hypochondroplasia	#146000	FGFR3	ENST00000440486.8	c.1626C>A (p.Asn542Lys)	Exon 12	Heterozygous	Pathogenic	AD
	Skeletal dysplasia	10D	F	Metaphyseal chondrodysplasia, Murk Jansen type	#156400	PTH1R	ENST00000449590.6	c.617T>C (p.Val206Ala)	Exon 8	Heterozygous	VUS	AD
	Skeletal dysplasia	2 Y	F	Osteogenesis Imperfecta III	#259420	COL1A1	ENST00000297268.11	c.2957C>T (p.Pro986Leu)	Exon 45	Heterozygous	VUS	AD
	Skeletal dysplasia	1.4Y	M	Osteogenesis imperfecta type - IV	#613982	SERPINF1	ENST00000254722.9	c.77dup (p.Glu27GlyFsTer38) c.829_831del (p.Phe277del)	Exon 2 Exon 7	Compound heterozygous	Pathogenic Likely Pathogenic	AR
	Skeletal dysplasia	1Y	M	Osteogenesis imperfecta type - V	#610967	IFITM5	ENST00000382614.2	c.-14C>T	5'UTR	Heterozygous	Pathogenic	AD
	Skeletal dysplasia	11M	F	Osteogenesis imperfecta type - V	#610967	IFITM5	ENST00000382614.2	c.-14C>T	5'UTR	Heterozygous	Pathogenic	AD
	Skeletal dysplasia	29Y	F	Osteogenesis imperfecta type I,III, or IV	#166200, # 259420, #166220	COL1A1	ENST00000225964	c.2343 1G>A	Intron 33	Heterozygous	Pathogenic	AD
	Skeletal dysplasia	2Y	M	Osteogenesis imperfecta type I,III, or IV	#166200, # 259420, #166220	COL1A1	ENST00000225964	c.2171del (p.Gly25AlaFsTer141)	Exon 32	Heterozygous	Pathogenic	AD
	Skeletal dysplasia	7Y	F	Osteogenesis imperfecta type II,III or IV	#166200, # 259420, #166220	COL1A2	ENST00000297268.11	c.1145G>T (p.Gly382Val)	Exon 21	Heterozygous	VUS	AD
	Skeletal dysplasia	2D	M	Osteogenesis imperfecta type II,III or IV	#166200, # 259420, #166220	COL1A2	ENST00000297268	c.1089C>T (p.Pro363Cys)	Exon 20	Heterozygous	VUS	AD
	Skeletal dysplasia	1D	M	Osteogenesis imperfecta type XVIII	#617952	TENT5A	ENST00000320172.11	c.204G>T (p.Trp68Cys)	Exon 2	Homozygous	VUS	AR
	Skeletal dysplasia	7Y	F	Osteogenesis imperfecta X	#613848	SERPINH1	ENST00000524558	c.1214G>A (p.Arg405His)	Exon 5	Homozygous	VUS	AR
	Skeletal dysplasia	8 Y	M	Osteopetrosis 4	#611490	CLCN7	ENST00000262318.12	c.1027-2A>G (3 splice site)	Intron 11	Homozygous	Pathogenic	AR
	Skeletal dysplasia	33Y	F	Robinow syndrome-2	#616331	DVL1	ENST00000378891	c.451C>T (p.ARG151Trp)	Exon 4	Heterozygous	VUS	AD
	Skeletal dysplasia	1D	M	Short stature and advanced bone age, with or without early-onset osteoarthritis and/or osteochondritis dissecans (SSOAD)	#165800	ACAN	ENST00000560601.4	c.5674C>T (p.Pro1892Ser)	Exon 12	Heterozygous	VUS	AD
	Skeletal dysplasia	11M	M	Spondylocostal dysostosis 3	#609813	LFNG	ENST00000222725	c.520C>T (p.Arg174Cys)	Exon 3	Homozygous	Likely Pathogenic	AR
	Skeletal dysplasia	34Y	F	Spondyloepimetaphyseal dysplasia, aggrecan type	#612813	ACAN	ENST00000560601.4	c.1817C>G (p.Ala606Gly)	Exon 10	Homozygous	VUS	AR
	Skeletal dysplasia	9 Y	M	Trichorhinophalangeal syndrome type I or Trichorhinophalangeal syndrome type III	#190351	TRPS1	ENST00000395715.8	c.2031A>C (p.Lys677Asn)	Exon 4	Heterozygous	VUS	AD
	Skeletal dysplasia	59Y	M	Paget disease	#615424	HNRNPA1	ENST00000340913.11	c.1099G>A (p.Gly367Ser)	Exon 10	Heterozygous	VUS	AD
