# Supplementary material for: Burden of rare genetic disorders in India: twenty-two years’ experience of a tertiary centre
Source: Orphanet J Rare Dis. 2024 Aug 13;19:295. doi: 10.1186/s13023-024-03300-z (PMC11323464; doi:10.1186/s13023-024-03300-z)
Supplement: Supplementary file 5 — Supplementary Material 5 [file 13023_2024_3300_MOESM5_ESM.xlsx]

## Sheet: All patients
Distribution of diagnosed cases stratified by 14 disease groups from 2000-2022
Year	Cardiovascular	Congenital deafness	Dermatological	Endocrine	Hepatic	Immunological	Inborn errors of metabolism	Mitochondrial	Ophthalmic	Pulmonary	Nephrological	Hemoglobin disorders	NMND	Musculoskeletal	Total
2000							3								3
2001							10								10
2002							10								10
2003							19								19
2004							9								9
2005							15								15
2006							13								13
2007							39								39
2008							39			5			19		63
2009							38			2		8	24		72
2010							60			9		16	41		126
2011							71			3		20	26	1	121
2012			1				81			4		22	51	2	161
2013			1	1	1		98			4		22	69	1	197
2014		1	2				124	1		12		16	61		217
2015			2	1	1	1	184	3	1	6		9	63	2	273
2016		1	1	2	1		186	1		7	2	8	61	4	274
2017	1		2	2	2		176			1		7	71	2	264
2018		1	1	2	2		188	1	1		2	3	38	8	247
2019	1	3	5	2	1		176	1	5	1	3	4	82	2	286
2020		3	4	4	2		90	1	2	4	3	4	63	2	182
2021		10	1	4	2	2	176	2	6	8	3	7	86	8	315
2022	3	10	10	2	3	1	187	2	5	9	2	3	130	11	378
Total cases	5	29	30	20	15	4	1992	12	20	75	15	149	885	43	3294
Distribution of diagnosed cases stratified by 14 disease groups from 2000-2022
Interval	Cardiovascular	Congenital deafness	Dermatological	Endocrine	Hepatic	Immunological	Inborn errors of metabolism	Mitochondrial	Ophthalmic	Pulmonary	Nephrological	Hematological	NMND	Musculoskeletal	Total
2000-2004	0	0	0	0	0	0	51	0	0	0	0	0	0	0	51
2005-2009	0	0	0	0	0	0	144	0	0	7	0	8	43	0	202
2010-2014	0	1	4	1	1	0	434	1	0	32	0	96	248	4	822
2015-2019	2	5	11	9	7	1	910	6	7	15	7	31	315	18	1344
2020-2022	3	23	15	10	7	3	453	5	13	21	8	14	279	21	875
Total cases	5	29	30	20	15	4	1992	12	20	75	15	149	885	43	3294

## Sheet: CES WES patients only
Distribution of disease groups diagnosed with CES/ WES by each year
Disorder group	2015	2016	2017	2018	2019	2020	2021	2022	Total
Cardiological	0	0	1	0	1	0	0	3	5
Congenital hearing loss	0	0	0	1	1	1	9	6	18
Dermatological	2	1	2	0	4	2	1	6	18
Endocrine	0	0	0	0	1	0	1	2	4
Hepatic disorder	0	0	0	0	0	0	1	1	2
Immunological	1	0	0	0	0	0	2	1	4
Inborn error of metabolism	2	0	1	2	6	5	6	3	25
Mitochondrial group	0	0	0	0	1	0	2	1	4
Ophthalmic group	1	0	0	1	5	2	6	5	20
Pulmonary	0	0	0	0	0	1	0	0	1
Nephrological	0	2	0	2	3	2	3	2	14
Hematological	0	0	0	0	0	0	0	0	0
Neuromuscular and neurodevelopmental disorder	10	5	8	16	27	23	34	71	194
Musculoskeletal group	1	1		2	1		3	3	11
Total	17	9	12	24	50	36	68	104	320
