# Supplementary material for: Burden of rare genetic disorders in India: twenty-two years’ experience of a tertiary centre
Source: Orphanet J Rare Dis. 2024 Aug 13;19:295. doi: 10.1186/s13023-024-03300-z (PMC11323464; doi:10.1186/s13023-024-03300-z)
Supplement: Supplementary file 7 — Supplementary Material 7 [file 13023_2024_3300_MOESM7_ESM.xlsx]

## Sheet: Additional file 8
Disorder class	Disorder name	Gene	2000	2001	2002	2003	2004	2005	2006	2007	2008	2009	2010	2011	2012	2013	2014	2015	2016	2017	2018	2019	2020	2021	2022	Total
Cardiological	Alstrom syndrome	ALMS1																							1	1
	Barth syndrome	TAZ																		1						1
	Dilated Cardiomyopathy - 1JJ	LAMA4																				1				1
	Arrhythmogenic right ventricular dysplasia-10	DSG2																							1	1
	Hypertrophic cardiomyopathy-4	MYBPC3																							1	1
Total			0	0	0	0	0	0	0	0	0	0	0	0	0	0	0	0	0	1	0	1	0	0	3	5
Deafness	Auditory Neuropathy/Deafness-9	OTOF																				1				1
	Deafness - 4 (DFNB4)	SLC26A4																							2	2
	Deafness - 7	TMC1																						1		1
	Deafness-12	CDH23																						1	1	2
	Deafness - 23 and Usher syndrome type-1F	PCDH15																							2	2
	Deafness - 36 with or without vestibular involvement	ESPN																						1		1
	Deafness - 66	DCDC2																						1		1
	Deafness - 73	PTPRQ																			1					1
	Deafness - 94/ Combined oxidative phosphorylation deficiency (COPD)	NARS2																					2	1		3
	Deafness113	BDP2																							1	1
	Non syndromic hearing loss	MY07A																						2		2
	Sensorineural deafness	CIB2																							1	1
	Usher syndrome type IIA	USH2A																						2	1	3
	Non syndromic hearing loss	GJB2															1		1			2	1	1	2	8
Total			0	0	0	0	0	0	0	0	0	0	0	0	0	0	1	0	1	0	1	3	3	10	10	29
Dermatological	Ehlers-Danlos syndrome spondylodysplastic type 1	B4GALT7																					1			1
	Marshall syndrome	COL11A1																							3	3
	Ehlers-Danlos syndrome, classic type-1	COL5A1																							1	1
	Dystrophic Epidermolysis Bullosa and Epidermolysis bullosa pruriginosa and Epidermolysis bullosa pretibial	COL7A1														1									1	2
	Abdominal obesity-metabolic syndrome 3	DYRK1B																		1						1
	Anhydrotic ectodermal dysplasia	EDA															1					1				2
	Epidermolysis bullosa, junctional 5B, with pyloric atresia	ITGB4																					1			1
	Generalized intermediate epidermolysis Bullosa simplex-2B	KRT5																							1	1
	Hypotrichosis 8 or Woolly hair with or without hypotrichosis	LPAR6																							1	1
	Cutis laxa, autosomal recessive, type IC	LTBP4																				1				1
	Congenital Ichythyosis-1	TGM1													1			1					1		1	4
	Ehlers-Danlos syndrome, classic-like, 1	TNXB																				1				1
	ADULT syndrome	TP63																					1		1	2
	Albinism/ Oculocutaneous Albinism type 1A and 1B	TYR																		1	1	2		1	1	6
	Xeroderma pigmentosum group-A	XPA																1								1
	Xeroderma pigmentosum, group-C	XPC															1									1
	Xeroderma pigmentosum complementation group G	ERCCS																	1							1
Total			0	0	0	0	0	0	0	0	0	0	0	0	1	1	2	2	1	2	1	5	4	1	10	30
Endocrine	Triple-A syndrome	AAAS																						1		1
	Familial hyperinsulinemic hypoglycemia-1(FHH-1)	ABCC8																							1	1
	Congenital Adrenal Hyperplasia (CyP21A2 gene)	CyP21A2														1		1	2	2	2	1	4	3		16
	Fanconi renotubular syndrome 4, with maturity-onset diabetes of the young	HNF4A																							1	1
	Combined pituitary hormone deficiency-1	POV1F1																				1				1
Total			0	0	0	0	0	0	0	0	0	0	0	0	0	1	0	1	2	2	2	2	4	4	2	20
Hepatic	Benign recurrent intrahepatic cholestasis-2	ABCB11																						1		1
	Cholestasis, progressive familia intrahepatic 2	ABCB11																							1	1
	Gilbert syndrome	UGT1A1																					1	1	2	4
	Crigler Najjar syndrome	UGT1A1														1		1	1	2	2	1	1			9
Total			0	0	0	0	0	0	0	0	0	0	0	0	0	1	0	1	1	2	2	1	2	2	3	15
Immunological	Common variable immune deficiency-7	CR2																						1		1
	Wiskott-Aldrich syndrome/X-linked thrombocytopenia	WAS																						1		1
	X-linked lymphoproliferative disease	SH2D1A																1								1
	Familial cold autoinflammatory syndrome-4	NLRC4																							1	1
Total			0	0	0	0	0	0	0	0	0	0	0	0	0	0	0	1	0	0	0	0	0	2	1	4
Mitochondrial	Alpers' disease	POLG															1									1
	Mitochondrial DNA depletion syndrome 4b	POLG																						1		1
	Autoinflammation, immune dysregulation, and eosinophilia	JAK1																							1	1
	Combined oxidative phosphorylation deficiency-24	NARS2																					1	1		2
	LHON syndrome	ND4																1	1		1					3
	Leigh syndrome	MT-ATP6																2				1				3
	Mitochondrial myopathy and ataxia	MSTO1																							1	1
Total			0	0	0	0	0	0	0	0	0	0	0	0	0	0	1	3	1	0	1	1	1	2	2	12
Ophthalmic	Stargardt disease - 1	ABCA4																				1				1
	Bardet-Biedl syndrome - 10	BBS10																						1		1
	Retinitis pigmentosa - 54	C2orf71 / PCARE																			1	2				3
	Juvenile macular degeneration, achromatopsia - 3	CNGB3																				1				1
	Retinitis pigmentosa - 12	CRB1																							1	1
	Exudative vitreoretinopathy type 4	LRP5																				1				1
	Noorie disease (NDP gene)	NDP																1								1
	Retinitis pigmentosa - 37	NR2E3																							1	1
	Retinitis pigmentosa - 40	PDE6B																						1		1
	Retinal cone dystrophy - 3	PDE6H																						1		1
	Leber congenital amaurosis - 2	RPE65																					1			1
	Retinitis pigmentosa 20	RPE65																						1		1
	Retinitis pigmentosa and macular degeneration/Cone-rod dystrophy-1	RPGR																							1	1
	Leber congenital amaurosis - 6	RPGRIP1																							1	1
	Retinitis pigmentosa - 39	USH2A																						2	1	3
	Leber congenital amaurosis	USP45																					1			1
Total			0	0	0	0	0	0	0	0	0	0	0	0	0	0	0	1	0	0	1	5	2	6	5	20
Pulmonary	Pulmonary Surfactant Metabolism Dysfunction-3	ABCA3																					1			1
	Cystic fibrosis	CFTR									5	2	9	3	4	4	12	6	7	1		1	3	8	9	74
Total			0	0	0	0	0	0	0	0	5	2	9	3	4	4	12	6	7	1	0	1	4	8	9	75
Nephrological	Alport syndrome	COL4A5/ COL4A6																	1		1	1	1		1	5
	Familial cardio myopathy polycystic kidney disease	FLNC																				1				1
	Glomerulopathy with fibronectin deposits 2	FN1																	1							1
	Hemochromatosis	HFE																						1		1
	Nephronophthisis 4	NPHP4																					1			1
	Polycystic kidney disease 1	PKD1																				1				1
	Polycystic kidney disease-2 with or without Polycystic liver disease	PKD2																			1			1		2
	Nephrotic syndrome type-3	PLCE1																					1			1
	Bartter syndrome type 1	SLC12A1																							1	1
	Tubulointerstitial kidney disease-1	UMOD																						1		1
Total			0	0	0	0	0	0	0	0	0	0	0	0	0	0	0	0	2	0	2	3	3	3	2	15
Hematological	Beta Thalassemia	HBB										7	13	19	18	17	14	8	7	6	3	2	4	2	1	121
	Hemophilia A	F8											3	1	1	3						1		3	2	14
	Hemophilia B	F9																	1					2		3
	Hemophagocytic Lymphohistiocytosis, Familial 5	STXBP2																		1		1				2
	Fanconi anemia	FANCA															1									1
	Sickle cell anemia	HBB										1			3	2	1	1								8
Total			0	0	0	0	0	0	0	0	0	8	16	20	22	22	16	9	8	7	3	4	4	7	3	149
Musculoskeletal	Achondroplasia	FGFR3												1	2	1		1	3	2	3		1	4	3	21
	Anauxetic dysplasia 2	POP1																						1		1
	Arthrogryposis, distal, type 2B2	TNNT3																							1	1
	Bruck syndrome	FKBP10																						1		1
	Hypochondroplasia	FGFR3																							1	1
	Metaphyseal chondrodysplasia, Murk Jansen type	PTH1R																					1			1
	Osteogenesis Imperfecta III	COL1A1																							1	1
	Osteogenesis imperfecta type - IV	SERPINF1																						1		1
	Osteogenesis imperfecta type - V	IFITM5																1				1				2
	Osteogenesis imperfecta type I,III, or IV	COL1A1																			3				1	4
	Osteogenesis imperfecta type XVIII	TENT5A																							1	1
	Osteogenesis imperfecta X	SERPINH1																			1					1
	Osteopetrosis 4	CLCN7																							1	1
	Robinow syndrome-2	DVL1																			1					1
	Short stature and advanced bone age, with or without early-onset osteoarthritis and/or osteochondritis dissecans (SSOAD)	ACAN																							1	1
	Spondylocostal dysostosis 3	LFNG																	1							1
	Spondyloepimetaphyseal dysplasia, aggrecan type	ACAN																				1				1
	Trichorhinophalangeal syndrome type I or Trichorhinophalangeal syndrome type III	TRPS1																							1	1
	Paget disease	HNRNPA1																						1		1
Total			0	0	0	0	0	0	0	0	0	0	0	1	2	1	0	2	4	2	8	2	2	8	11	43
Neuromuscular and neurodegenerative disorders	Adult-Onset-Dystonia-Parkinsonism	PLA2G6																		1	2	1				4
	Aggrecan type of spondyloepimetaphyseal dysplasia	ACAN																				1				1
	Aicardi-Goutières syndrome type-3 / Aicardi-Goutières syndrome type-1	RNASEH2C																						2		2
	Alexander disease	GFAP																							1	1
	Alzheimer disease-3 and Frontotemporal Dementia	PSEN1																				1				1
	Androgen insensitivity	AR																					1			1
	Arboleda- Tham syndrome	KAT6A																							1	1
	Ataxia-telangiectasia	ATM																						2		2
	Autosomal recessive Spastic Ataxia 5	AFG3L2																1								1
	Baraitser-Winter syndrome-2	ACTG1																							2	2
	Bardet-Biedl syndrome-10	BBS10																						1		1
	Basal-Vanagait-Smirin-Yosef Syndrome	MED25																				1				1
	Bethlem Myopathy - 1/ Collagen type-VI related myopathy	COL6A3																1	2							3
	Bilateral frontoparietal polymicrogyria	ADGRG1																							1	1
	Brain small vessel disease-1	COL4A1																							1	1
	Canavan disease	ASPA																							1	1
	Charcot-Marie-Tooth disease type 2CC	NEFH																			1					1
	Charcot-Marie-Tooth disease type 2K	GDAP1																					1			1
	Choreoacanthocytosis	VPS13A																				1				1
	Chromosome Xp22.12 duplication syndrome	Chromosome X																							1	1
	Coffin-Siris syndrome 2	ARID1A																					1	1		2
	Cohen Syndrome	VPS13B																							1	1
	Congenital merosin-deficient muscular dystrophy	LAMA2																			1					1
	Congenital myasthenic syndrome - 3A	CHRNE																				1		1	1	3
	Congenital Myopathy gene	RYR1																1						1	1	3
	Cornelia de Lange Syndrome-1	NIPBL																			1					1
	Cortical dysplasia, complex, with other brain malformations 13	DYNC1H1																							1	1
	Cruzon syndrome	FGFR2																							1	1
	Developmental and epileptic encephalopathy 18	SZT2																		1						1
	Developmental and epileptic encephalopathy 2	CDKL5																						1		1
	Developmental and epileptic encephalopathy 24	HCN1																						1		1
	Developmental and Epileptic Encephalopathy 26	KCNB1																						1		1
	Developmental and epileptic encephalopathy 31	DNM1																							1	1
	Developmental and Epileptic Encephalopathy 69	CACNA1E																						1		1
	Developmental and epileptic encephalopathy 81	DMXL2																						1		1
	Developmental and epileptic encephalopathy 94	CHD2																							1	1
	Developmental and epileptic encephalopathy-4	STXBP1																							1	1
	Distal Myopathy 4 and Myofibrillar Myopathy 5	FLNG																				1				1
	Duchenne muscular dystrophy	DMD									6	11	17	10	22	34	34	30	24	23	6	16	16	16	26	291
	Dravet syndrome	SCN1A																		3	1		1			5
	Dystonia 1	DYT1														1						1				2
	Dystonia 30	VPS16																							2	2
	Dystonia 6	THAP1																				1				1
	Dystonia, Dopa-responsive Pontocerebellar Hypoplasia type 3	SPR / PCLO																						1		1
	Early Infantile Epileptic Encephalopathy	CACNA1A																				1				1
	Early Infantile Epileptic Encephalopathy	CAD																					1			1
	Early infantile epileptic encephalopathy 53	SYNJ1																					1			1
	Early Infantile Epileptic Encephalopathy-7, Benign familial neonatal seizures-1	KCNQ2																				1				1
	Early-onset familial Alzheimer disease-3	PSEN1																				1				1
	Ehlers-danlos syndrome, type VI.	PLOD1																1								1
	Emery-Dreifuss muscular dystrophy 4	SYNE1																						1		1
	Emery-Dreifuss muscular dystrophy 4 Dilated cardiomyopathy-1A	LMNA																1				1		1		3
	Emery-Dreifuss muscular dystrophy 5	SYNE2																	1						1	2
	Epilepsy, idiopathic generalized, susceptibility to, 15	RORB																							1	1
	Facio-Skepular-humeral Muscular Dystrophy	FSHMD																		1						1
	Familial Dyskinesia with facial myokymia	ADCY5																					2			2
	Familial Focal Epilapsy with variable foci-2	DEPDC5																							1	1
	Familial focal epilepsy with variable foci-3	NPRL3																						1		1
	Fragile X	FMR1									1					5	1	2	1	1		2	4		1	18
	Friedriech ataxia	FXN									1	1	2	1		2	3		1	1	1	2	1	2	1	19
	Giant axonal neuropathy-3	GAN																						1		1
	Huntington disease	HTT									2					2		3	4	4	6	4	1	8	11	45
	Hyperprolinemia type II	ALDH4A1																							1	1
	Hypokalemik periodic paralysis type I	CACNAI5																		1						1
	Intellectual developmental disorder 51	KMT5B																							1	1
	Intellectual developmental disorder and retinitis pigmentosa	SCAPER																							1	1
	Intellectual developmental disorder with microcephaly 44	TRIO																						1		1
	Intellectual developmental disorder with seizures and language delay	SETD1B																							1	1
	Intellectual developmental disorder, 26	AUTS2																							1	1
	Intellectual developmental disorder, autosomal recessive 27	LINS1																1								1
	Intellectual developmental disorder-13	DYNC1H1																							1	1
	Intellectual developmental disorder-5	NSUN2																							1	1
	Jansen Type of Metaphyseal Chondeodysplasia	PTH1R																					1			1
	Amyotrophic lateral sclerosis 2, juvenile	ALS2																			1					1
	Juvenile Parkinson disease-2	PARK2																				2				2
	Leukoencephalopathy with vanishing white matter	EIF2B1																		1			1			2
	Limb Girdle Muscular Dystrophy-1	CAPN3																							1	1
	Limb Girdle Muscular Dystrophy-2	TNPO3																							3	3
	Limb -girdle muscular dystrophy-2 and Miyoshi muscular dystrophy-1	DYSF																						1		1
	Limb Girdle Muscular Dystrophy-23	LAMA2																	1			1			1	3
	Limb Girdle Muscular Dystrophy-2A / Limb-girdle muscular dystrophy-1	CAPN3																1		1	1				2	5
	Limb Girdle Muscular Dystrophy-2B	DYSF																		1			1		1	3
	Limb-girdle muscular dystrophy-4	CAPN3																							2	2
	Limb-girdle muscular dystrophy-4	SGCB																							2	2
	Lissencephaly-1 and subcortical band heterotopia	PAFAH1B1																	1				1			2
	Lubs-type syndromic intellecual developmental disorder	MECP2												1	1										1	3
	Marfan Lipodystrophy Syndrome	FBN1																							1	1
	Mega-corpus-callosum syndrome with cerebellar hypoplasia and cortical malformations	MAST1																					1			1
	Menke-Hennekam syndrome-1 and Rubinstein-Taybi syndrome-1	CREBBP																							1	1
	Mental retardation	PIGG																				1				1
	Mental retardation-42	PGAP1																		1						1
	Mental retardation-57	MBOAT7																						1		1
	Mental retardation-99	USP9X																						1		1
	Microcephaly, short stature, and impaired glucose metabolism-1	TRMT10A																							1	1
	Moyamoya disease 2	RNF213																							1	1
	Multiple cataracts 4	CRYGD																				1				1
	Multiple congenital anomalies hypotonia seizures syndrome2	PIGA																				1				1
	Myofibrillar myopathy-1	DES																							1	1
	Myotonic Dystrophy type 1	DMPK									3	2	2	2	1	2	11	5	9	10	4	13	7	4	7	82
	Myotonic Dystrophy type 2	CNPB																							1	1
	NESCAV syndrome	KIF1A																							1	1
	Neurodegeneration with Brain Iron Accumulation - 4 (NBIA4)	C19orf12																			2			1		3
	Neurodevelopmental disorder with dysmorphic facies and distal skeletal anomalies	ZMIZ1																							1	1
	Neurodevelopmental disorder with or without seizures	GRIA4																					1	1	1	3
	Neurodevelopmental disorder with speech impairment and dysmorphic facies	SETD1A																							1	1
	Neurofibromatosis type 1	NF1																1			1		2	2		6
	Neurofibromatosis type 2	NF2																					1			1
	Non Syndromic ASD	MED13L																							2	2
	Nonaka myopathy	GNE																		1	3	2	2		1	9
	Parkinson disease 15	PLA246																		3						3
	PEHO syndrome	ZNHIT3																						1		1
	Phelan-McDermid syndrome	SHANK3																							1	1
	Poretti-Boltshauser syndrome	LAMA1																				1	1			2
	Primary Microcephaly 18	WDFY3																							2	2
	Primary microcephaly-5	ASPM																				1				1
	Progressive Myoclonic Epilepsy	ACTG1															1									1
	Proximal Myopathy and ophthalmoplegia	MYH2																						1		1
	Raymond-type X-linked syndromic intellectual developmental disorder	ZDHHC9																							1	1
	Refractory Epilepsy	SMC1A																				1				1
	Retinitis pigmentosa	SETD1B																							1	1
	RETT syndrome	MECP2																						4		4
	Rubinstein Taybi syndrome	EP300																							1	1
	SCA 1	ATXN1											1		1		1	1	1	1		1			2	9
	SCA 2	ATXN2										1	2	3	6	3	3	2	5	3		4		4	2	38
	SCA 3	ATXN3												1	2	5	5	5	3		1	4		2	2	30
	SCA 5	SPTBN2																							1	1
	SCA 6	CACNA1A																							2	2
	SCA 12	PPP2R2B																					1			1
	SCA 13	KCNC3																					1			1
	SCA 19	KCND3																				1				1
	SCA 25	PNPT1																							1	1
	SCA 40	CCDC88C																						1		1
	Schizophrenia	RTN4R																							1	1
	Short-rib thoracic dysplasia 2 with or without polydactyly	IFT80																							1	1
	Sotos Syndrome 1	NSD1																						1		1
	Spastic Paraplegia	DDHD1																						1		1
	Spastic Paraplegia 11	SPG11																1		1	1	1	1		1	6
	Spastic Paraplegia 47	AP4B1																							1	1
	Spastic Paraplegia 63	AMPD2																							1	1
	Spinal Bulbar muscular dystrophy	AR																		1	1					2
	Spinal muscular atrophy	SMN 1									6	9	17	8	18	15	2	6	7	11	4	9	10	14	5	141
	Spinal muscular atrophy with congenital bone fracture-1	TRIP4																							1	1
	Spinocerebellar ataxia, autosomal recessive 13	GRM1																				1				1
	Syndromic cerebral palsy	NOTCH3																							1	1
	Temtamy syndrome	C12ORF57																						1		1
	Turner type intellectual developmental disorder	HUWE1																							1	1
	Van Maldergem Syndrome-1	DCHS1																	1							1
	X-linked, Multiple congenital anomalies-neurodevelopmental syndrome	OTUD5																							1	1
	Zain syndrome	SCYL2																					1			1
Total			0	0	0	0	0	0	0	0	19	24	41	26	51	69	61	63	61	71	38	82	63	86	130	885
Inborn error of metabolism	Fabry	GLA																	1	2		2	1	1	1	8
	Fucosidosis	FUCA1														1			1	1	1		2	1		7
	Galactosialidosis								1					2										2		5
	Gangliosidosis GM-1	GLB1			1	4				2	2	3	2	9	8	9	9	8	14	11	11	12	10	12	14	141
	Gaucher disease	GBA					3		3	5	8	10	9	7	16	9	7	24	25	20	24	21	7	12	14	224
	GM-2 activator																	2								2
	Krabbe disease	GALC									3	3	6	2	4	2	1	8	7	4	8	11	5	6	6	76
	Metachromaic leukodystrophy (MLD)	ARSA	1	2	1	1		2	2	7	1	2	6	6	4	7	6	15	12	9	12	11	5	5	19	136
	MPS - I	IDUA									1	3	4	4	9	1	5	9	4	5	11	8	4	9	9	86
	MPS - II	IDS						1				1		5	2	7	15	19	13	10	16	10	5	13	16	133
	MPS III A (Sanphilippo-A)	SGSH								1			5	1	2	4	12	12	13	3	7	3	1	8	4	76
	MPS III B (Sanphilippo-B)	NAGLU									1	1				5	7	10	10	13	7			3	4	61
	MPS IVA (Morquio Syndrome)	GALNS								2	1	3	1	5	7	11	16	17	22	19	31	21	10	29	14	209
	MPS - IVB (Morquio-B)			1		5	1	3	1	5	5	2														23
	MPS - VI (Maroteaux-Lamy syndrome)	ARSB		2	2	1	1	1		2		1	5		2		3	4	5	7	4	5	1	2	4	52
	MPS - VII					2		1										1					1			5
	Mucolipidosis-II/ I-cell disease	GNPTAB						1		2	1	3		1	5	2	5	4	13	10	6	10	5	5	6	79
	Multiple sulfatase deficiency (MSD)												1						1		1		1			4
	NCL - 1	PPT1	1											5	1	1	3	4	1	3	4	6	1	7	7	44
	Neuronal ceroid lipofuscinois II (NCL-2)	TPP1	1											9	3	7	1	8	2	3	6	5	5	7	11	68
	Niemann-Pick disease type A/B	SMPD1			1	1	1		1	6	3	2	6	3	1	10	15	10	21	21	6	21	6	15	17	167
	Niemann-Pick disease type C	NPC1						1					3			2			1	1	2			1	1	12
	Pompe disease	GAA			2	2	1	1	2	3	1	1	1	2	3	1	7	5	6	8	12	13	2	4	13	90
	Sandhoff disease	HEXB		4	2	2	2		1	2	5		3	6	2	7	2	9	1	8	3	3	5	6	6	79
	Sialic acid storage disorder	SLC17A5						2			5								1			1		4		13
	Sialidosis	NEU1																						2		2
	Tay-Sachs disease	HEXA		1	1	1		2	2	2	2	3	8	4	11	9	5	9	8	12	11	5	7	11	12	126
	Wolman disease	LIPA																		1	2	2	1	1	1	8
	Galactosemia	GALE																					1	2		3
	Glycogen stoage III														1	3	5	2	2	3						16
	Mannosidosis																								1	1
	Adrenoleukodystrophy and adult-onset adrenomyeloneuropathy	ABCD1																2	2	1	1		1	1	1	9
	Succinic semialdehyde dehydrogenase deficiency	ALDH5A1																						1		1
	Argininemia	ARG1																					1			1
	Wilson disease	ATP7B																1							1	2
	Nonsperocytic Hemolytic anemia due to G6PD deficiency	G6PD																			1		1			2
	Glutaric acidemia type 1	GCDH																		1		3				4
	Transient Infantile Triglyceridemia	GPD1																				1				1
	Alkaptonuria	HGD																			1			1	3	5
	HMG-CoA lyase deficiency	HMGCL																							1	1
	L-2-hydroxyglutaric aciduria	L2HGDH																				1		1		2
	Methyl malonic aciduria	MMAA																						1		1
	Homocystinuria	MTHFR																					1	2		3
	Phenylketonuria	PAH																1								1
	Carnitine-Acylcarnitine translocase deficiency	SLC25A20																				1				1
	Hartnup disorder	SLC6A19																						1		1
	Hyperprolinemia type II	ALDH4A1																							1	1
Total			3	10	10	19	9	15	13	39	39	38	60	71	81	98	124	184	186	176	188	176	90	176	187	1992
